# Supplementary material for: catena-Poly[[diaquazinc(II)]-μ3-2,2′-dihydr­oxy-1,1′-binaphthyl-3,3′-di­carboxyl­ato-κ3 O:O′:O′′]
Source: Acta Crystallogr Sect E Struct Rep Online. 2009 Dec 9;66(Pt 1):m23. doi: 10.1107/S1600536809051836 (PMC2980019; doi:10.1107/S1600536809051836)
Supplement: Supplementary file 1 [file e-66-00m23-sup1.cif]

##############################################################################
###                                                                        ###
###        Electronic paper (Acta Crystallographica Section E)             ###
###                                                                        ###
##############################################################################
#                                                                            #
# This CIF contains the data in a paper accepted for publication in Acta     #
# Crystallographica Section E. It conforms to the requirements of Notes      #
# for Authors for Section E, and has been peer reviewed under the auspices   #
# of the IUCr Commission on Journals.                                        #
#                                                                            #
# Full details of the Crystallographic Information File format               #
# are given in the paper "The Crystallographic Information File (CIF):       #
# a New Standard Archive File for Crystallography" by S. R. Hall, F. H.      #
# Allen and I. D. Brown [Acta Cryst. (1991), A47, 655-685].                  #
#                                                                            #
# The current version of the core CIF dictionary is obtainable from          #
# ftp://ftp.iucr.org/pub/cif_core.dic. The current version number is 2.4.    #
#                                                                            #
# Software is freely available for graphical display of the structure(s) in  #
# this CIF.  For information consult the CIF home page http://www.iucr.org/  #
# cif/home.html                                                              #
#                                                                            #
# This file may be used for bona fide research purposes within the           #
# scientific community so long as proper attribution is given to the journal # 
# article from which it was obtained.                                        #
#                                                                            #
##############################################################################
                                             
data_I
_audit_creation_method     SHELXL-97
_chemical_name_systematic
;
<i>catena</i>-Poly[[diaquazinc(II)]-\m~3~-2,2'-dihydroxy-1,1'-binaphthyl-3,3'-
dicarboxylato-\k^3^<i>O</i>:<i>O</i>':<i>O</i>'']
;
_chemical_name_common     ?
_chemical_formula_moiety     'C22 H16 O8 Zn'
_chemical_formula_sum     'C22 H16 O8 Zn'
_chemical_formula_iupac     '[Zn (C22 H12 O6) (H2 O)2]'
_chemical_formula_weight     473.72
_chemical_melting_point     ?
_symmetry_cell_setting     monoclinic
_symmetry_space_group_name_H-M     'P 21/c'
_symmetry_space_group_name_hall     '-P 2ybc'
loop_
    _symmetry_equiv_pos_as_xyz
    'x, y, z'
    '-x, y+1/2, -z+1/2'
    '-x, -y, -z'
    'x, -y-1/2, z-1/2'
_cell_length_a     15.4581(19)
_cell_length_b     9.5876(10)
_cell_length_c     13.4453(14)
_cell_angle_alpha     90.00
_cell_angle_beta     90.047(4)
_cell_angle_gamma     90.00
_cell_volume     1992.7(4)
_cell_formula_units_Z     4
_cell_measurement_reflns_used     3258
_cell_measurement_theta_min     2
_cell_measurement_theta_max     27
_cell_measurement_temperature     293(2)
_exptl_crystal_description     block
_exptl_crystal_colour     yellow
_exptl_crystal_size_max     0.20
_exptl_crystal_size_mid     0.18
_exptl_crystal_size_min     0.10
_exptl_crystal_density_diffrn     1.579
_exptl_crystal_density_meas     ?
_exptl_crystal_density_method     'not measured'
_exptl_crystal_F_000     968
_exptl_absorpt_coefficient_mu     1.281
_exptl_absorpt_correction_type     multi-scan
_exptl_absorpt_process_details     '(SADABS; Bruker, 2001)'
_exptl_absorpt_correction_T_min     0.7837
_exptl_absorpt_correction_T_max     0.8826
_exptl_special_details
;
;
_diffrn_ambient_temperature     293(2)
_diffrn_radiation_type     MoK\a
_diffrn_radiation_wavelength     0.71073
_diffrn_radiation_source     'fine-focus sealed tube'
_diffrn_radiation_monochromator     graphite
_diffrn_measurement_device_type     'Bruker SMART APEX area-detector'
_diffrn_measurement_method     '\f and \w scans'
_diffrn_detector_area_resol_mean     ?
_diffrn_reflns_number     10598
_diffrn_reflns_av_R_equivalents     0.0324
_diffrn_reflns_av_sigmaI/netI     0.0475
_diffrn_reflns_theta_min     2.50
_diffrn_reflns_theta_max     26.99
_diffrn_reflns_theta_full     26.99
_diffrn_measured_fraction_theta_max     0.994
_diffrn_measured_fraction_theta_full     0.994
_diffrn_reflns_limit_h_min     -19
_diffrn_reflns_limit_h_max     9
_diffrn_reflns_limit_k_min     -12
_diffrn_reflns_limit_k_max     9
_diffrn_reflns_limit_l_min     -15
_diffrn_reflns_limit_l_max     17
_diffrn_standards_number     0
_diffrn_standards_interval_count     ?
_diffrn_standards_interval_time     ?
_diffrn_standards_decay_%     ?
_refine_special_details
;
Refinement of <i>F</i>^2^ against ALL reflections. The weighted <i>R</i>-factor
<i>wR</i> and goodness of fit <i>S</i> are based on <i>F</i>^2^, conventional
<i>R</i>-factors <i>R</i> are based on <i>F</i>, with <i>F</i> set to zero for
negative <i>F</i>^2^. The threshold expression of <i>F</i>^2^ >
\s(<i>F</i>^2^) is used only for calculating <i>R</i>-factors(gt) <i>etc</i>.
and is not relevant to the choice of reflections for refinement.
<i>R</i>-factors based on <i>F</i>^2^ are statistically about twice as large
as those based on <i>F</i>, and <i>R</i>- factors based on ALL data will be
even larger.
;
_reflns_number_total     4323
_reflns_number_gt     3258
_reflns_threshold_expression     I>2\s(I)
_refine_ls_structure_factor_coef     Fsqd
_refine_ls_matrix_type     full
_refine_ls_R_factor_all     0.0648
_refine_ls_R_factor_gt     0.0452
_refine_ls_wR_factor_gt     0.1081
_refine_ls_wR_factor_ref     0.1176
_refine_ls_goodness_of_fit_ref     1.061
_refine_ls_restrained_S_all     1.061
_refine_ls_number_reflns     4323
_refine_ls_number_parameters     280
_refine_ls_number_restraints     0
_refine_ls_hydrogen_treatment     constr
_refine_ls_weighting_scheme     calc
_refine_ls_weighting_details
         'calc w=1/[\s^2^(Fo^2^)+(0.0604P)^2^+0.1133P] where P=(Fo^2^+2Fc^2^)/3'
_atom_sites_solution_hydrogens     geom
_atom_sites_solution_primary     direct
_atom_sites_solution_secondary     difmap
_refine_ls_shift/su_max     0.001
_refine_ls_shift/su_mean     0.000
_refine_diff_density_max     0.424
_refine_diff_density_min     -0.353
_refine_ls_extinction_method     none
_refine_ls_extinction_coef     ?
loop_
    _atom_type_symbol
    _atom_type_description
    _atom_type_scat_dispersion_real
    _atom_type_scat_dispersion_imag
    _atom_type_scat_source
    'C' 'C' 0.0033 0.0016
                         'International Tables Vol C Tables 4.2.6.8 and 6.1.1.4'
    'H' 'H' 0.0000 0.0000
                         'International Tables Vol C Tables 4.2.6.8 and 6.1.1.4'
    'O' 'O' 0.0106 0.0060
                         'International Tables Vol C Tables 4.2.6.8 and 6.1.1.4'
    'Zn' 'Zn' 0.2839 1.4301
                         'International Tables Vol C Tables 4.2.6.8 and 6.1.1.4'
_computing_data_collection     'SMART (Bruker, 2001)'
_computing_cell_refinement     'SAINT (Bruker, 2001)'
_computing_data_reduction     'SAINT (Bruker, 2001)'
_computing_structure_solution     'SHELXS97 (Sheldrick, 2008)'
_computing_structure_refinement     'SHELXL97 (Sheldrick, 2008)'
_computing_molecular_graphics
;DIAMOND (Brandenburg, 2006) and
<i>OLEX</i> (Dolomanov et al., 2003)
;
_computing_publication_material     'SHELXTL (Sheldrick, 2008)'
loop_
    _atom_site_type_symbol
    _atom_site_label
    _atom_site_fract_x
    _atom_site_fract_y
    _atom_site_fract_z
    _atom_site_U_iso_or_equiv
    _atom_site_adp_type
    _atom_site_calc_flag
    _atom_site_refinement_flags
    _atom_site_occupancy
    _atom_site_disorder_assembly
    _atom_site_disorder_group
    Zn Zn1 0.57700(2) 0.01105(3) 0.90514(2) 0.03018(13) Uani d . 1 . .
    O O1 0.64675(16) -0.0504(2) 0.79378(15) 0.0433(6) Uani d . 1 . .
    O O2 0.59198(15) 0.1048(2) 0.68741(14) 0.0422(6) Uani d . 1 . .
    O O3 0.54356(14) -0.0097(2) 0.14753(16) 0.0420(6) Uani d . 1 . .
    O O4 0.63139(15) 0.0708(2) 0.02993(14) 0.0395(5) Uani d . 1 . .
    O O5 0.64514(15) 0.1116(2) 0.51057(14) 0.0408(6) Uani d . 1 . .
    H H5A 0.6186 0.1340 0.5609 0.061 Uiso calc R 1 . .
    O O6 0.61219(13) -0.0839(2) 0.31663(14) 0.0339(5) Uani d . 1 . .
    H H6A 0.5752 -0.0822 0.2729 0.051 Uiso calc R 1 . .
    C C1 0.6393(2) 0.0014(3) 0.7071(2) 0.0326(7) Uani d . 1 . .
    C C2 0.69136(19) -0.0645(3) 0.62605(19) 0.0284(6) Uani d . 1 . .
    C C3 0.73883(19) -0.1821(3) 0.6437(2) 0.0307(6) Uani d . 1 . .
    H H3A 0.7375 -0.2221 0.7067 0.037 Uiso calc R 1 . .
    C C4 0.78967(18) -0.2444(3) 0.5691(2) 0.0296(6) Uani d . 1 . .
    C C5 0.8370(2) -0.3682(3) 0.5858(2) 0.0374(7) Uani d . 1 . .
    H H5B 0.8364 -0.4084 0.6487 0.045 Uiso calc R 1 . .
    C C6 0.8832(2) -0.4300(3) 0.5123(3) 0.0443(8) Uani d . 1 . .
    H H6B 0.9127 -0.5127 0.5246 0.053 Uiso calc R 1 . .
    C C7 0.8861(2) -0.3681(4) 0.4173(3) 0.0488(9) Uani d . 1 . .
    H H7A 0.9177 -0.4104 0.3668 0.059 Uiso calc R 1 . .
    C C8 0.8431(2) -0.2469(3) 0.3988(2) 0.0383(7) Uani d . 1 . .
    H H8A 0.8473 -0.2061 0.3362 0.046 Uiso calc R 1 . .
    C C9 0.79223(18) -0.1818(3) 0.47289(19) 0.0285(6) Uani d . 1 . .
    C C10 0.74391(18) -0.0585(3) 0.45474(19) 0.0257(6) Uani d . 1 . .
    C C11 0.6935(2) -0.0044(3) 0.5296(2) 0.0280(6) Uani d . 1 . .
    C C12 0.74652(19) 0.0145(3) 0.35614(19) 0.0253(6) Uani d . 1 . .
    C C13 0.81783(19) 0.1036(3) 0.3325(2) 0.0294(6) Uani d . 1 . .
    C C14 0.8882(2) 0.1224(4) 0.3978(2) 0.0453(8) Uani d . 1 . .
    H H14A 0.8891 0.0753 0.4583 0.054 Uiso calc R 1 . .
    C C15 0.9553(2) 0.2087(4) 0.3735(3) 0.0583(10) Uani d . 1 . .
    H H15A 1.0015 0.2191 0.4173 0.070 Uiso calc R 1 . .
    C C16 0.9551(2) 0.2816(4) 0.2834(3) 0.0589(11) Uani d . 1 . .
    H H16A 1.0005 0.3415 0.2682 0.071 Uiso calc R 1 . .
    C C17 0.8890(2) 0.2652(4) 0.2181(2) 0.0480(9) Uani d . 1 . .
    H H17A 0.8901 0.3129 0.1579 0.058 Uiso calc R 1 . .
    C C18 0.81814(19) 0.1762(3) 0.2405(2) 0.0312(7) Uani d . 1 . .
    C C19 0.7502(2) 0.1528(3) 0.1732(2) 0.0304(7) Uani d . 1 . .
    H H19A 0.7516 0.1971 0.1117 0.036 Uiso calc R 1 . .
    C C20 0.68185(18) 0.0671(3) 0.19490(18) 0.0238(6) Uani d . 1 . .
    C C21 0.6144(2) 0.0419(3) 0.1182(2) 0.0284(6) Uani d . 1 . .
    C C22 0.67968(18) -0.0008(3) 0.28986(19) 0.0236(6) Uani d . 1 . .
    O O1W 0.56864(16) -0.2006(2) 0.95518(16) 0.0462(6) Uani d . 1 . .
    H H1WA 0.5280 -0.2235 0.9944 0.069 Uiso d R 1 . .
    H H1WB 0.6059 -0.2594 0.9350 0.069 Uiso d R 1 . .
    O O2W 0.56514(17) 0.2292(2) 0.87072(16) 0.0518(7) Uani d . 1 . .
    H H2WA 0.6061 0.2687 0.9023 0.078 Uiso d R 1 . .
    H H2WB 0.5809 0.2283 0.8102 0.078 Uiso d R 1 . .
loop_
    _atom_site_aniso_label
    _atom_site_aniso_U_11
    _atom_site_aniso_U_22
    _atom_site_aniso_U_33
    _atom_site_aniso_U_12
    _atom_site_aniso_U_13
    _atom_site_aniso_U_23
    Zn1 0.0311(2) 0.0431(2) 0.01629(17) -0.00210(16) -0.00209(13) -0.00114(13)
    O1 0.0522(15) 0.0580(13) 0.0198(10) 0.0129(12) 0.0082(10) 0.0063(10)
    O2 0.0533(15) 0.0479(13) 0.0254(11) 0.0149(11) 0.0027(10) 0.0015(9)
    O3 0.0338(12) 0.0618(15) 0.0303(12) -0.0129(11) -0.0120(10) 0.0151(10)
    O4 0.0500(14) 0.0508(13) 0.0177(10) -0.0138(11) -0.0080(9) 0.0024(9)
    O5 0.0615(15) 0.0406(12) 0.0202(10) 0.0186(11) 0.0043(10) 0.0032(9)
    O6 0.0325(11) 0.0461(12) 0.0232(10) -0.0123(10) -0.0070(9) 0.0098(9)
    C1 0.0366(17) 0.0391(17) 0.0221(14) 0.0005(14) 0.0012(13) 0.0020(12)
    C2 0.0308(15) 0.0349(15) 0.0196(13) 0.0001(13) -0.0016(12) 0.0017(11)
    C3 0.0348(16) 0.0376(16) 0.0198(13) -0.0018(14) -0.0028(12) 0.0074(12)
    C4 0.0263(15) 0.0331(15) 0.0293(15) -0.0024(12) -0.0048(12) 0.0026(12)
    C5 0.0334(17) 0.0378(17) 0.0411(18) -0.0003(14) -0.0046(14) 0.0100(14)
    C6 0.040(2) 0.0373(18) 0.055(2) 0.0081(16) -0.0019(17) 0.0038(16)
    C7 0.046(2) 0.053(2) 0.048(2) 0.0129(17) 0.0067(17) -0.0114(16)
    C8 0.0387(18) 0.0488(19) 0.0274(16) 0.0058(15) -0.0008(14) -0.0037(13)
    C9 0.0259(15) 0.0354(16) 0.0241(14) -0.0025(12) -0.0057(12) -0.0002(12)
    C10 0.0286(15) 0.0311(14) 0.0174(13) -0.0010(12) -0.0056(11) 0.0035(11)
    C11 0.0324(15) 0.0315(15) 0.0201(13) 0.0029(13) -0.0030(12) 0.0001(11)
    C12 0.0310(15) 0.0287(14) 0.0162(12) 0.0006(12) -0.0008(11) 0.0011(11)
    C13 0.0305(15) 0.0348(16) 0.0230(14) -0.0043(13) -0.0038(12) -0.0027(12)
    C14 0.041(2) 0.063(2) 0.0315(17) -0.0153(17) -0.0100(15) 0.0038(15)
    C15 0.043(2) 0.083(3) 0.048(2) -0.026(2) -0.0156(18) -0.002(2)
    C16 0.042(2) 0.077(3) 0.059(2) -0.032(2) -0.0020(19) 0.004(2)
    C17 0.050(2) 0.057(2) 0.0376(18) -0.0211(18) 0.0020(16) 0.0081(15)
    C18 0.0313(16) 0.0357(16) 0.0264(14) -0.0056(13) 0.0012(12) -0.0003(12)
    C19 0.0388(17) 0.0325(15) 0.0198(13) -0.0013(13) -0.0003(12) 0.0049(11)
    C20 0.0267(14) 0.0269(13) 0.0178(12) -0.0006(12) -0.0030(11) -0.0003(11)
    C21 0.0373(17) 0.0278(14) 0.0199(13) -0.0029(13) -0.0048(12) 0.0023(11)
    C22 0.0287(14) 0.0243(13) 0.0179(12) -0.0006(12) 0.0008(11) -0.0001(10)
    O1W 0.0625(16) 0.0376(12) 0.0384(13) 0.0087(11) 0.0125(11) 0.0014(10)
    O2W 0.0822(19) 0.0437(13) 0.0294(12) -0.0184(13) -0.0089(12) 0.0003(10)
_geom_special_details
;
All e.s.d.'s (except the e.s.d. in the dihedral angle between two l.s. planes)
are estimated using the full covariance matrix. The cell e.s.d.'s are taken
into account individually in the estimation of e.s.d.'s in distances, angles
and torsion angles; correlations between e.s.d.'s in cell parameters are only
used when they are defined by crystal symmetry. An approximate (isotropic)
treatment of cell e.s.d.'s is used for estimating e.s.d.'s involving l.s.
planes.
;
loop_
    _geom_bond_atom_site_label_1
    _geom_bond_atom_site_label_2
    _geom_bond_site_symmetry_2
    _geom_bond_distance
    _geom_bond_publ_flag
    Zn1 O1 . 1.937(2) ?
    Zn1 O4 1_556 1.9616(19) ?
    Zn1 O3 3_656 1.993(2) ?
    Zn1 O1W . 2.142(2) ?
    Zn1 O2W . 2.150(2) ?
    O1 C1 . 1.273(3) ?
    O2 C1 . 1.259(3) ?
    O3 C21 . 1.265(4) ?
    O3 Zn1 3_656 1.993(2) ?
    O4 C21 . 1.247(3) ?
    O4 Zn1 1_554 1.9616(19) ?
    O5 C11 . 1.364(3) ?
    O5 H5A . 0.8200 ?
    O6 C22 . 1.361(3) ?
    O6 H6A . 0.8200 ?
    C1 C2 . 1.495(4) ?
    C2 C3 . 1.366(4) ?
    C2 C11 . 1.419(4) ?
    C3 C4 . 1.407(4) ?
    C3 H3A . 0.9300 ?
    C4 C5 . 1.412(4) ?
    C4 C9 . 1.427(4) ?
    C5 C6 . 1.355(4) ?
    C5 H5B . 0.9300 ?
    C6 C7 . 1.409(5) ?
    C6 H6B . 0.9300 ?
    C7 C8 . 1.362(5) ?
    C7 H7A . 0.9300 ?
    C8 C9 . 1.415(4) ?
    C8 H8A . 0.9300 ?
    C9 C10 . 1.419(4) ?
    C10 C11 . 1.375(4) ?
    C10 C12 . 1.500(3) ?
    C12 C22 . 1.372(4) ?
    C12 C13 . 1.431(4) ?
    C13 C14 . 1.410(4) ?
    C13 C18 . 1.420(4) ?
    C14 C15 . 1.367(5) ?
    C14 H14A . 0.9300 ?
    C15 C16 . 1.399(5) ?
    C15 H15A . 0.9300 ?
    C16 C17 . 1.355(5) ?
    C16 H16A . 0.9300 ?
    C17 C18 . 1.421(4) ?
    C17 H17A . 0.9300 ?
    C18 C19 . 1.403(4) ?
    C19 C20 . 1.371(4) ?
    C19 H19A . 0.9300 ?
    C20 C22 . 1.433(3) ?
    C20 C21 . 1.486(4) ?
    O1W H1WA . 0.8502 ?
    O1W H1WB . 0.8499 ?
    O2W H2WA . 0.8500 ?
    O2W H2WB . 0.8500 ?
loop_
    _geom_angle_atom_site_label_1
    _geom_angle_atom_site_label_2
    _geom_angle_atom_site_label_3
    _geom_angle_site_symmetry_1
    _geom_angle_site_symmetry_3
    _geom_angle
    _geom_angle_publ_flag
    O1 Zn1 O4 . 1_556 120.75(10) ?
    O1 Zn1 O3 . 3_656 104.14(10) ?
    O4 Zn1 O3 1_556 3_656 134.89(10) ?
    O1 Zn1 O1W . . 89.35(9) ?
    O4 Zn1 O1W 1_556 . 91.94(9) ?
    O3 Zn1 O1W 3_656 . 92.80(9) ?
    O1 Zn1 O2W . . 100.18(9) ?
    O4 Zn1 O2W 1_556 . 86.36(9) ?
    O3 Zn1 O2W 3_656 . 81.39(9) ?
    O1W Zn1 O2W . . 169.80(9) ?
    C1 O1 Zn1 . . 122.6(2) ?
    C21 O3 Zn1 . 3_656 134.52(19) ?
    C21 O4 Zn1 . 1_554 131.2(2) ?
    C11 O5 H5A . . 109.5 ?
    C22 O6 H6A . . 109.5 ?
    O2 C1 O1 . . 123.5(3) ?
    O2 C1 C2 . . 119.5(3) ?
    O1 C1 C2 . . 117.0(3) ?
    C3 C2 C11 . . 118.7(3) ?
    C3 C2 C1 . . 120.8(2) ?
    C11 C2 C1 . . 120.5(3) ?
    C2 C3 C4 . . 121.8(3) ?
    C2 C3 H3A . . 119.1 ?
    C4 C3 H3A . . 119.1 ?
    C3 C4 C5 . . 122.2(3) ?
    C3 C4 C9 . . 118.9(3) ?
    C5 C4 C9 . . 118.9(3) ?
    C6 C5 C4 . . 121.7(3) ?
    C6 C5 H5B . . 119.2 ?
    C4 C5 H5B . . 119.2 ?
    C5 C6 C7 . . 119.6(3) ?
    C5 C6 H6B . . 120.2 ?
    C7 C6 H6B . . 120.2 ?
    C8 C7 C6 . . 120.6(3) ?
    C8 C7 H7A . . 119.7 ?
    C6 C7 H7A . . 119.7 ?
    C7 C8 C9 . . 121.2(3) ?
    C7 C8 H8A . . 119.4 ?
    C9 C8 H8A . . 119.4 ?
    C8 C9 C10 . . 122.6(3) ?
    C8 C9 C4 . . 117.9(3) ?
    C10 C9 C4 . . 119.4(2) ?
    C11 C10 C9 . . 119.1(2) ?
    C11 C10 C12 . . 119.1(2) ?
    C9 C10 C12 . . 121.7(2) ?
    O5 C11 C10 . . 118.8(2) ?
    O5 C11 C2 . . 119.3(2) ?
    C10 C11 C2 . . 122.0(3) ?
    C22 C12 C13 . . 120.0(2) ?
    C22 C12 C10 . . 120.2(2) ?
    C13 C12 C10 . . 119.8(2) ?
    C14 C13 C18 . . 118.5(3) ?
    C14 C13 C12 . . 122.2(3) ?
    C18 C13 C12 . . 119.3(3) ?
    C15 C14 C13 . . 120.9(3) ?
    C15 C14 H14A . . 119.5 ?
    C13 C14 H14A . . 119.5 ?
    C14 C15 C16 . . 120.5(3) ?
    C14 C15 H15A . . 119.7 ?
    C16 C15 H15A . . 119.7 ?
    C17 C16 C15 . . 120.3(3) ?
    C17 C16 H16A . . 119.9 ?
    C15 C16 H16A . . 119.9 ?
    C16 C17 C18 . . 120.9(3) ?
    C16 C17 H17A . . 119.6 ?
    C18 C17 H17A . . 119.6 ?
    C19 C18 C13 . . 118.7(3) ?
    C19 C18 C17 . . 122.5(3) ?
    C13 C18 C17 . . 118.8(3) ?
    C20 C19 C18 . . 122.4(2) ?
    C20 C19 H19A . . 118.8 ?
    C18 C19 H19A . . 118.8 ?
    C19 C20 C22 . . 118.7(2) ?
    C19 C20 C21 . . 119.4(2) ?
    C22 C20 C21 . . 121.9(2) ?
    O4 C21 O3 . . 124.5(3) ?
    O4 C21 C20 . . 118.4(3) ?
    O3 C21 C20 . . 117.0(2) ?
    O6 C22 C12 . . 117.9(2) ?
    O6 C22 C20 . . 121.3(2) ?
    C12 C22 C20 . . 120.8(2) ?
    Zn1 O1W H1WA . . 119.0 ?
    Zn1 O1W H1WB . . 119.1 ?
    H1WA O1W H1WB . . 121.9 ?
    Zn1 O2W H2WA . . 105.2 ?
    Zn1 O2W H2WB . . 99.9 ?
    H2WA O2W H2WB . . 105.6 ?
loop_
    _geom_torsion_atom_site_label_1
    _geom_torsion_atom_site_label_2
    _geom_torsion_atom_site_label_3
    _geom_torsion_atom_site_label_4
    _geom_torsion_site_symmetry_1
    _geom_torsion_site_symmetry_2
    _geom_torsion_site_symmetry_3
    _geom_torsion_site_symmetry_4
    _geom_torsion
    _geom_torsion_publ_flag
    O4 Zn1 O1 C1 1_556 . . . -126.7(2) ?
    O3 Zn1 O1 C1 3_656 . . . 48.7(3) ?
    O1W Zn1 O1 C1 . . . . 141.4(3) ?
    O2W Zn1 O1 C1 . . . . -34.9(3) ?
    Zn1 O1 C1 O2 . . . . 6.6(5) ?
    Zn1 O1 C1 C2 . . . . -174.6(2) ?
    O2 C1 C2 C3 . . . . -175.7(3) ?
    O1 C1 C2 C3 . . . . 5.3(4) ?
    O2 C1 C2 C11 . . . . 5.4(4) ?
    O1 C1 C2 C11 . . . . -173.6(3) ?
    C11 C2 C3 C4 . . . . 0.2(4) ?
    C1 C2 C3 C4 . . . . -178.7(3) ?
    C2 C3 C4 C5 . . . . -178.1(3) ?
    C2 C3 C4 C9 . . . . 0.7(4) ?
    C3 C4 C5 C6 . . . . 177.6(3) ?
    C9 C4 C5 C6 . . . . -1.3(5) ?
    C4 C5 C6 C7 . . . . 1.5(5) ?
    C5 C6 C7 C8 . . . . 0.1(5) ?
    C6 C7 C8 C9 . . . . -2.0(5) ?
    C7 C8 C9 C10 . . . . -177.4(3) ?
    C7 C8 C9 C4 . . . . 2.2(5) ?
    C3 C4 C9 C8 . . . . -179.4(3) ?
    C5 C4 C9 C8 . . . . -0.6(4) ?
    C3 C4 C9 C10 . . . . 0.2(4) ?
    C5 C4 C9 C10 . . . . 179.0(3) ?
    C8 C9 C10 C11 . . . . 177.6(3) ?
    C4 C9 C10 C11 . . . . -1.9(4) ?
    C8 C9 C10 C12 . . . . -2.5(4) ?
    C4 C9 C10 C12 . . . . 177.9(3) ?
    C9 C10 C11 O5 . . . . -178.0(3) ?
    C12 C10 C11 O5 . . . . 2.2(4) ?
    C9 C10 C11 C2 . . . . 2.9(4) ?
    C12 C10 C11 C2 . . . . -176.9(3) ?
    C3 C2 C11 O5 . . . . 178.8(3) ?
    C1 C2 C11 O5 . . . . -2.3(4) ?
    C3 C2 C11 C10 . . . . -2.0(4) ?
    C1 C2 C11 C10 . . . . 176.9(3) ?
    C11 C10 C12 C22 . . . . -78.1(3) ?
    C9 C10 C12 C22 . . . . 102.1(3) ?
    C11 C10 C12 C13 . . . . 100.1(3) ?
    C9 C10 C12 C13 . . . . -79.7(3) ?
    C22 C12 C13 C14 . . . . -179.7(3) ?
    C10 C12 C13 C14 . . . . 2.1(4) ?
    C22 C12 C13 C18 . . . . 0.4(4) ?
    C10 C12 C13 C18 . . . . -177.7(3) ?
    C18 C13 C14 C15 . . . . 0.2(5) ?
    C12 C13 C14 C15 . . . . -179.7(3) ?
    C13 C14 C15 C16 . . . . 0.6(6) ?
    C14 C15 C16 C17 . . . . -1.3(6) ?
    C15 C16 C17 C18 . . . . 1.2(6) ?
    C14 C13 C18 C19 . . . . 177.0(3) ?
    C12 C13 C18 C19 . . . . -3.1(4) ?
    C14 C13 C18 C17 . . . . -0.3(4) ?
    C12 C13 C18 C17 . . . . 179.6(3) ?
    C16 C17 C18 C19 . . . . -177.6(3) ?
    C16 C17 C18 C13 . . . . -0.4(5) ?
    C13 C18 C19 C20 . . . . 2.8(4) ?
    C17 C18 C19 C20 . . . . -180.0(3) ?
    C18 C19 C20 C22 . . . . 0.2(4) ?
    C18 C19 C20 C21 . . . . -177.1(3) ?
    Zn1 O4 C21 O3 1_554 . . . -17.4(5) ?
    Zn1 O4 C21 C20 1_554 . . . 161.5(2) ?
    Zn1 O3 C21 O4 3_656 . . . -24.1(5) ?
    Zn1 O3 C21 C20 3_656 . . . 157.0(2) ?
    C19 C20 C21 O4 . . . . 17.1(4) ?
    C22 C20 C21 O4 . . . . -160.1(3) ?
    C19 C20 C21 O3 . . . . -163.9(3) ?
    C22 C20 C21 O3 . . . . 18.9(4) ?
    C13 C12 C22 O6 . . . . -178.4(2) ?
    C10 C12 C22 O6 . . . . -0.2(4) ?
    C13 C12 C22 C20 . . . . 2.6(4) ?
    C10 C12 C22 C20 . . . . -179.2(2) ?
    C19 C20 C22 O6 . . . . 178.1(2) ?
    C21 C20 C22 O6 . . . . -4.7(4) ?
    C19 C20 C22 C12 . . . . -3.0(4) ?
    C21 C20 C22 C12 . . . . 174.2(3) ?
loop_
    _geom_hbond_atom_site_label_D
    _geom_hbond_atom_site_label_H
    _geom_hbond_atom_site_label_A
    _geom_hbond_site_symmetry_A
    _geom_hbond_distance_DH
    _geom_hbond_distance_HA
    _geom_hbond_distance_DA
    _geom_hbond_angle_DHA
    O2W H2WB O2 . 0.85 2.04 2.770(3) 143.7
    O2W H2WA O5 4_566 0.85 1.95 2.719(3) 149.8
    O5 H5A O2 . 0.82 1.77 2.517(3) 150.1
    O1W H1WB O6 4_556 0.85 2.19 2.863(3) 135.8
    O6 H6A O3 . 0.82 1.89 2.607(3) 145.8
    O1W H1WA O2W 3_657 0.85 2.32 3.137(3) 162.3
data_global
_journal_date_recd_electronic     2009-11-25
_journal_date_accepted     2009-12-02
_journal_name_full     'Acta Crystallographica, Section E'
_journal_year     2010
_journal_volume     66
_journal_issue      1
_journal_page_first     m23
_journal_page_last     m23
_journal_paper_category     QM
_journal_coeditor_code     NG2697
_publ_contact_author_name     'Ling-Yun Zhang'
_publ_contact_author_address
;
Department of Technology, Guangdong Police Officers College, Guangzhou, 510232,
China
;
_publ_contact_author_email     'zlygdppla@yahoo.com.cn'
_publ_contact_author_fax     '86-020-34067099'
_publ_contact_author_phone     '86-020-34067099'
_publ_section_title
;\
<i>catena</i>-Poly[[diaquazinc(II)]-\m~3~-2,2'-dihydroxy-1,1'-binaphthyl-3,3'-\
dicarboxylato-\k^3^<i>O</i>:<i>O</i>':<i>O</i>'']
;
loop_
    _publ_author_name
    _publ_author_footnote
    _publ_author_address
    'Zhang, Ling-Yun' .
;
Department of Technology, Guangdong Police Officers College, Guangzhou,
Guangdong 510230, People's Republic of China
;
