# Supplementary material for: catena-Poly[[diaquazinc(II)]-μ3-2,2′-dihydr­oxy-1,1′-binaphthyl-3,3′-di­carboxyl­ato-κ3 O:O′:O′′]
Source: Acta Crystallogr Sect E Struct Rep Online. 2009 Dec 9;66(Pt 1):m23. doi: 10.1107/S1600536809051836 (PMC2980019; doi:10.1107/S1600536809051836)
Supplement: Supplementary file 2 [file e-66-00m23-Isup2.hkl]

# 
# h,k,l, Fc-squared, Fo-squared, sigma(Fo-squared) and status flag 
# 
data_I
_shelx_title ' ZNN1 in P2(1)/c' 
_shelx_refln_list_code          4 
_shelx_F_calc_maximum      221.12 
_exptl_crystal_F_000       968.00 
_reflns_d_resolution_high  0.7830 
 
loop_ 
 _symmetry_equiv_pos_as_xyz 
 'x, y, z' 
 '-x, y+1/2, -z+1/2' 
 '-x, -y, -z' 
 'x, -y-1/2, z-1/2' 
 
_cell_length_a    15.4581 
_cell_length_b     9.5876 
_cell_length_c    13.4453 
_cell_angle_alpha  90.000 
_cell_angle_beta   90.047 
_cell_angle_gamma  90.000 
 
_shelx_F_squared_multiplier     1.000 
 
loop_ 
 _refln_index_h 
 _refln_index_k 
 _refln_index_l 
 _refln_F_squared_calc 
 _refln_F_squared_meas 
 _refln_F_squared_sigma 
 _refln_observed_status 
   2   0   0     2058.67     2481.00     72.85 o 
   3   0   0      917.92      867.44     33.23 o 
   4   0   0    31055.48    34142.76    898.91 o 
   5   0   0    15882.31    16776.80    452.49 o 
   6   0   0    12756.99    13560.07    372.78 o 
   7   0   0     7417.45     7834.15    228.28 o 
   8   0   0     2005.25     2123.00     81.15 o 
   9   0   0     1381.40     1617.87     69.81 o 
  10   0   0      116.14      166.46     25.96 o 
  11   0   0      322.24      265.27     33.15 o 
  12   0   0     1018.39     1117.21     64.54 o 
  13   0   0     3265.47     3232.46    128.92 o 
  14   0   0       15.07       28.28     25.24 o 
  15   0   0      880.14      975.19     67.57 o 
  16   0   0      711.22      733.07    123.37 o 
  17   0   0       28.33       20.54     19.38 o 
  18   0   0      364.57      405.56     44.85 o 
  19   0   0     1604.92     1681.91     74.10 o 
   1   1   0       66.12       76.30      3.28 o 
   2   1   0     1044.09     1079.98     26.04 o 
   3   1   0     7563.99     8025.63    128.26 o 
   4   1   0     2235.45     2675.07     59.00 o 
   5   1   0      382.57      324.63     15.87 o 
   6   1   0      804.73      749.91     45.77 o 
   7   1   0       22.51       44.83     19.37 o 
   8   1   0       40.99       36.08     10.42 o 
   9   1   0        0.08        9.91      9.92 o 
  10   1   0       37.90       35.95     15.26 o 
  11   1   0        8.34       10.26     12.62 o 
  12   1   0      166.44      159.58     17.64 o 
  13   1   0      102.89       96.33     23.44 o 
  14   1   0       94.10       79.06     23.42 o 
  15   1   0      324.13      297.52     28.63 o 
  16   1   0      392.23      408.23     29.55 o 
  17   1   0       29.53       32.68     17.21 o 
  18   1   0      107.34       88.18     18.18 o 
  19   1   0        7.63       27.15     16.39 o 
   0   2   0    21696.41    24621.36    383.93 o 
   1   2   0    48894.25    55138.60   1038.21 o 
   2   2   0       14.16       25.89      3.34 o 
   3   2   0    15136.26    16909.46    206.42 o 
   4   2   0     8990.87     9432.13    151.97 o 
   5   2   0       90.85       44.13      6.76 o 
   6   2   0     1590.26     1393.21     32.61 o 
   7   2   0     2137.03     2158.10     46.80 o 
   8   2   0      339.53      272.19     15.72 o 
   9   2   0      572.87      546.08     22.59 o 
  10   2   0       83.13       86.95     12.90 o 
  11   2   0      271.10      273.11     23.34 o 
  12   2   0     1614.56     1557.27     45.68 o 
  13   2   0      181.05      163.66     18.91 o 
  14   2   0      185.13      201.18     20.87 o 
  15   2   0      256.08      237.52     28.25 o 
  16   2   0      384.59      354.74     28.42 o 
  17   2   0      152.02      175.23     29.86 o 
  18   2   0      770.77      804.35     52.62 o 
  19   2   0      232.95      260.06     37.38 o 
   1   3   0     1122.57     1174.86     18.54 o 
   2   3   0     2792.51     3036.98     47.99 o 
   3   3   0      214.60      241.67     10.18 o 
   4   3   0     3593.77     3964.44     54.59 o 
   5   3   0      408.66      416.19     14.88 o 
   6   3   0     1069.85     1128.75     28.58 o 
   7   3   0        2.35        7.59      7.04 o 
   8   3   0        0.34        2.85      7.61 o 
   9   3   0      486.57      514.25     22.52 o 
  10   3   0        2.25        0.09      8.89 o 
  11   3   0      180.05      176.68     17.29 o 
  12   3   0        9.58        4.76     11.53 o 
  13   3   0        0.01        1.53     19.59 o 
  14   3   0        2.03       15.50     17.19 o 
  15   3   0      407.07      448.58     38.18 o 
  16   3   0        2.59        2.59     20.00 o 
  17   3   0       94.76       86.09     26.63 o 
  18   3   0       52.22       71.25     28.60 o 
  19   3   0        1.98       -3.22     24.25 o 
   0   4   0    14586.66    14655.87    234.36 o 
   1   4   0    10502.34    10714.45    133.69 o 
   2   4   0     3682.14     3509.17     56.10 o 
   3   4   0       34.40       52.69      6.99 o 
   4   4   0      406.58      538.19     16.49 o 
   5   4   0     1022.22      918.99     18.77 o 
   6   4   0     4050.53     4257.20     78.01 o 
   7   4   0     4479.94     4507.48     83.64 o 
   8   4   0     5545.53     5694.99    103.90 o 
   9   4   0     1557.89     1573.71     54.70 o 
  10   4   0      233.58      257.96     26.21 o 
  11   4   0      996.41     1014.11     46.25 o 
  12   4   0      414.02      444.14     34.26 o 
  13   4   0      537.88      576.81     39.25 o 
  14   4   0     1026.62     1241.18     56.60 o 
  15   4   0      226.10      227.20     31.52 o 
  16   4   0        5.49       26.81     22.92 o 
  17   4   0       21.91       53.55     25.67 o 
  18   4   0      326.57      354.92     42.18 o 
   1   5   0      196.42      248.21     10.94 o 
   2   5   0      437.65      384.10     14.29 o 
   3   5   0     2543.44     2585.15     46.16 o 
   4   5   0      271.36      224.07     12.41 o 
   5   5   0      563.89      541.81     18.66 o 
   6   5   0       31.84       14.04     10.01 o 
   7   5   0       24.68       44.49     14.01 o 
   8   5   0      260.30      201.45     22.24 o 
   9   5   0      370.70      329.41     28.14 o 
  10   5   0      204.97      224.33     25.82 o 
  11   5   0       37.96       44.24     16.56 o 
  12   5   0       48.05       61.49     20.00 o 
  13   5   0       14.36       33.77     17.76 o 
  14   5   0        0.72        8.32     23.68 o 
  15   5   0       22.79        9.57     21.69 o 
  16   5   0       85.02       91.81     25.70 o 
  17   5   0        9.63        2.32     22.31 o 
   0   6   0      722.65      739.79     22.13 o 
   1   6   0     1711.80     1723.28     38.70 o 
   2   6   0      117.61       97.38     10.11 o 
   3   6   0      116.63      111.67     10.46 o 
   4   6   0      993.88     1050.25     27.01 o 
   5   6   0      278.08      235.06     14.50 o 
   6   6   0     1663.82     1576.98     36.75 o 
   7   6   0     1862.03     1629.53    129.77 o 
   8   6   0     1452.74     1284.57     63.86 o 
   9   6   0      352.43      358.73     32.35 o 
  10   6   0       91.08       64.68     19.45 o 
  11   6   0      131.13      106.26     22.45 o 
  12   6   0     1115.82     1219.76    151.04 o 
  13   6   0      622.72      594.09     43.72 o 
  14   6   0      254.72      281.99     34.63 o 
  15   6   0       19.80        7.19     28.99 o 
  16   6   0       22.46       59.58     25.42 o 
  17   6   0       45.54       34.02     30.83 o 
   1   7   0        7.78       10.36     14.56 o 
   2   7   0       38.71       31.95      9.96 o 
   3   7   0       35.12       42.67      9.52 o 
   4   7   0      442.43      428.25     33.91 o 
   5   7   0        7.89        8.35     12.60 o 
   6   7   0       21.91       12.74     10.18 o 
   7   7   0       10.41       33.57     24.89 o 
   8   7   0      406.32      372.32     31.75 o 
   9   7   0       72.13       61.42     37.38 o 
  10   7   0       15.00       31.57     17.54 o 
  11   7   0       48.80       57.28     19.27 o 
  12   7   0      102.92      122.52     25.34 o 
  13   7   0        0.81       -4.61     20.77 o 
  14   7   0       20.40        6.10     20.72 o 
  15   7   0       14.03        7.85     21.44 o 
  16   7   0       18.15       60.04     25.66 o 
   0   8   0     1441.10     1273.61     48.96 o 
   1   8   0      536.82      530.20     23.39 o 
   2   8   0      480.60      468.42     35.26 o 
   3   8   0      265.91      266.86     18.06 o 
   4   8   0      302.24      342.43     32.35 o 
   5   8   0      192.65      184.02     24.20 o 
   6   8   0      247.15      285.80     23.95 o 
   7   8   0      715.28      704.53     32.11 o 
   8   8   0      441.63      485.05     28.85 o 
   9   8   0      261.95      307.36     30.52 o 
  10   8   0        0.75        0.16     18.65 o 
  11   8   0       84.68       82.57     22.88 o 
  12   8   0      269.53      318.42     35.46 o 
  13   8   0      119.02       83.70     25.37 o 
  14   8   0      141.96      174.76     32.19 o 
   1   9   0      129.79      161.01     19.21 o 
   2   9   0      632.87      697.34     33.13 o 
   3   9   0      302.38      330.74     32.79 o 
   4   9   0      183.93      204.60     21.97 o 
   5   9   0      687.43      633.96     75.68 o 
   6   9   0       72.30       91.59     22.40 o 
   7   9   0      612.89      573.53     92.89 o 
   8   9   0       58.29       66.69     22.78 o 
   9   9   0       34.97       40.10     30.83 o 
  10   9   0      179.72      194.34     44.33 o 
  11   9   0       44.75       64.75     23.03 o 
  12   9   0       64.43       49.65     23.41 o 
  13   9   0        4.93       39.36     23.64 o 
   0  10   0      603.01      572.07     58.63 o 
   1  10   0      657.06      635.76     70.97 o 
   2  10   0      242.36      313.22     35.55 o 
   3  10   0       18.89       11.33     15.33 o 
   4  10   0       68.52       76.86     18.99 o 
   5  10   0      246.85      212.66     24.76 o 
   6  10   0      192.53      207.21     31.46 o 
   7  10   0      212.64      219.44     32.59 o 
   8  10   0      407.43      320.98     37.72 o 
   9  10   0        6.76       -5.91     29.63 o 
  10  10   0       12.63       58.39     34.83 o 
  11  10   0       34.15       67.02     34.83 o 
   1  11   0      200.85      196.73     31.68 o 
   2  11   0       26.30       79.48     24.80 o 
   3  11   0      101.09      148.37     29.08 o 
   4  11   0      107.49      172.89     45.49 o 
   5  11   0       26.71       55.78     19.63 o 
   6  11   0       20.33        6.98     18.33 o 
   7  11   0       77.52       67.27     35.33 o 
   8  11   0       63.32       54.21     27.31 o 
   0  12   0      341.77      358.00     59.11 o 
   1  12   0       79.45       99.71     28.49 o 
   2  12   0       27.20       60.66     28.55 o 
   3  12   0        0.96      -25.84     25.04 o 
 -19   1   1       70.79       86.59     30.37 o 
 -18   1   1       48.86       46.48     19.36 o 
 -17   1   1      645.68      633.84     30.87 o 
 -16   1   1     1186.20     1142.60     77.84 o 
 -15   1   1      681.83      652.11     33.43 o 
 -14   1   1      157.26      133.12     18.67 o 
 -13   1   1     2834.47     2602.12     64.10 o 
 -12   1   1     2483.76     2360.79     58.25 o 
 -11   1   1     2105.97     1941.62     50.12 o 
 -10   1   1     1632.78     1575.15     42.60 o 
  -9   1   1       55.72       59.21     10.43 o 
  -8   1   1      289.62      304.84     16.21 o 
  -7   1   1     1592.73     1349.82     53.02 o 
  -6   1   1     4425.49     4357.70     81.38 o 
  -5   1   1     6744.09     6708.52    111.85 o 
  -4   1   1     8640.17     9107.04    146.32 o 
  -3   1   1      502.68      550.09     14.59 o 
  -2   1   1     3368.26     3634.99     52.40 o 
  -1   1   1    12975.97    14349.64    193.46 o 
   0   1   1     5125.10     5231.61     64.63 o 
   1   1   1     2756.94     2752.82     39.44 o 
   2   1   1    44277.53    49915.91    761.95 o 
   3   1   1    21466.24    24086.63    449.46 o 
   4   1   1     4303.30     5144.93    104.76 o 
   5   1   1     3107.40     3400.31     74.97 o 
   6   1   1     4970.63     5024.42    107.33 o 
   7   1   1     8270.30     8969.83    182.53 o 
   8   1   1     3603.79     3548.78     84.53 o 
   9   1   1     4214.53     3987.65     94.92 o 
  10   1   1     2719.37     2646.12     71.90 o 
  11   1   1      331.28      338.94     26.14 o 
  12   1   1        4.19       -0.69     13.99 o 
  13   1   1      100.97      120.89     22.13 o 
  14   1   1     2611.58     2517.61     78.48 o 
  15   1   1     4097.72     4225.47     94.76 o 
  16   1   1      998.61      996.21     49.76 o 
  17   1   1       30.01       38.91     17.17 o 
  18   1   1        1.96      -16.23     17.15 o 
  19   1   1      246.41      286.78     30.57 o 
 -19   2   1       21.20      -12.37     37.86 o 
 -18   2   1      308.64      317.48     41.42 o 
 -17   2   1      188.90      230.70     32.42 o 
 -16   2   1      738.60      724.96     47.85 o 
 -15   2   1       17.96       37.12     15.73 o 
 -14   2   1       91.51       75.18     17.14 o 
 -13   2   1      124.82      120.03     17.69 o 
 -12   2   1      259.33      280.79     23.35 o 
 -11   2   1      301.97      281.33     27.09 o 
 -10   2   1      252.92      216.60     16.86 o 
  -9   2   1       48.73       65.76     11.09 o 
  -8   2   1      163.61      126.14     12.74 o 
  -7   2   1      974.88     1007.70     27.40 o 
  -6   2   1     3566.94     3859.54     70.82 o 
  -5   2   1        0.81       -8.42      5.62 o 
  -4   2   1      790.58      976.47     22.62 o 
  -3   2   1     4811.30     5429.98     78.39 o 
  -2   2   1    21137.58    23299.18    317.05 o 
  -1   2   1     1358.06     1475.34     21.24 o 
   0   2   1     1902.85     2215.72     30.05 o 
   1   2   1     1889.05     2024.43     28.07 o 
   2   2   1       35.09       30.07      3.99 o 
   3   2   1     6405.23     7379.58     93.63 o 
   4   2   1      823.29      871.34     21.85 o 
   5   2   1     8365.78     9080.77    148.98 o 
   6   2   1       16.10       15.70      6.35 o 
   7   2   1      147.46      156.05     12.07 o 
   8   2   1      151.99      176.48     22.05 o 
   9   2   1      402.66      383.17     19.76 o 
  10   2   1        0.62      -11.67      7.78 o 
  11   2   1      341.01      304.41     20.70 o 
  12   2   1      301.05      293.38     21.38 o 
  13   2   1       27.97       37.22     23.87 o 
  14   2   1      377.28      394.31     26.74 o 
  15   2   1       11.22        6.87     20.37 o 
  16   2   1        2.07       14.37     16.31 o 
  17   2   1       89.10      102.39     26.07 o 
  18   2   1       39.45       26.02     53.88 o 
  19   2   1        9.17       29.75     26.84 o 
 -19   3   1      117.55      144.18     53.00 o 
 -18   3   1       71.28       71.74     26.39 o 
 -17   3   1      420.61      404.07     40.83 o 
 -16   3   1     1333.27     1307.90     61.29 o 
 -15   3   1      462.55      406.71     81.23 o 
 -14   3   1      557.97      614.53     89.58 o 
 -13   3   1     1651.12     1761.79     65.74 o 
 -12   3   1     1124.64     1101.64     37.42 o 
 -11   3   1     1290.10     1297.19     67.11 o 
 -10   3   1      519.06      530.69     24.24 o 
  -9   3   1       39.11       51.97     10.38 o 
  -8   3   1       19.37       17.35      7.98 o 
  -7   3   1      514.02      493.21     23.48 o 
  -6   3   1      296.57      213.26     12.00 o 
  -5   3   1     2417.30     2348.33     45.94 o 
  -4   3   1     7782.74     8176.65    117.06 o 
  -3   3   1      247.82      175.84     15.75 o 
  -2   3   1     2954.27     3509.69     54.29 o 
  -1   3   1     1386.43     1387.17     21.35 o 
   0   3   1     6372.72     6634.75     77.00 o 
   1   3   1     7126.27     7269.75     91.64 o 
   2   3   1     4413.22     4344.10     57.47 o 
   3   3   1     1033.30     1110.50     23.06 o 
   4   3   1        5.54       10.75      4.03 o 
   5   3   1     8248.73     8932.33    147.33 o 
   6   3   1     5804.35     5773.39    101.18 o 
   7   3   1      178.62      123.80     18.67 o 
   8   3   1     2169.50     2261.87     79.74 o 
   9   3   1     2263.20     2220.08     66.02 o 
  10   3   1       72.46       70.92     13.56 o 
  11   3   1      102.81      110.06     14.97 o 
  12   3   1      193.55      184.90     18.60 o 
  13   3   1     1044.62     1044.56     38.21 o 
  14   3   1     1113.65     1182.64    122.93 o 
  15   3   1      618.06      722.51     98.37 o 
  16   3   1      495.84      436.32     58.95 o 
  17   3   1      146.61      106.17     52.16 o 
  18   3   1       40.17       84.32     25.72 o 
  19   3   1      127.38      129.52     31.12 o 
 -18   4   1       40.66       38.17     26.48 o 
 -17   4   1       87.12       74.62     27.07 o 
 -16   4   1       28.86       10.40     21.71 o 
 -15   4   1       33.82       33.80     27.08 o 
 -14   4   1      119.33      118.54     23.75 o 
 -13   4   1      184.99      163.46     25.98 o 
 -12   4   1      286.29      321.87     30.76 o 
 -11   4   1      135.97      135.02     30.31 o 
 -10   4   1       31.74       43.95     16.19 o 
  -9   4   1        1.54       -3.89     12.30 o 
  -8   4   1      413.33      390.89     18.41 o 
  -7   4   1      635.22      658.44     21.23 o 
  -6   4   1     2032.70     2003.35     41.80 o 
  -5   4   1      729.46      806.53     34.91 o 
  -4   4   1      476.26      443.80     15.11 o 
  -3   4   1     5128.06     5427.13     82.71 o 
  -2   4   1     5792.41     6344.18     94.08 o 
  -1   4   1      560.16      511.94     12.13 o 
   0   4   1       34.64       40.98      4.06 o 
   1   4   1        1.21        1.52      3.39 o 
   2   4   1     3154.86     3305.97     46.14 o 
   3   4   1       99.66       76.52      5.50 o 
   4   4   1      446.93      609.73     14.48 o 
   5   4   1     1799.03     1845.62     31.13 o 
   6   4   1     1938.22     2107.92     44.96 o 
   7   4   1      524.00      520.25     20.20 o 
   8   4   1      842.41      900.26     28.27 o 
   9   4   1      504.04      512.46     22.95 o 
  10   4   1       18.00       13.20     14.49 o 
  11   4   1       22.92       19.78     18.97 o 
  12   4   1       38.83       63.80     19.19 o 
  13   4   1       68.87      106.52     22.24 o 
  14   4   1       54.80       42.40     19.33 o 
  15   4   1        0.51        1.83     17.84 o 
  16   4   1       57.22       32.22     22.45 o 
  17   4   1       60.56       77.77     27.37 o 
  18   4   1       74.73       95.19     29.23 o 
 -17   5   1      361.44      323.21     39.29 o 
 -16   5   1      292.25      303.53     45.85 o 
 -15   5   1        1.32       36.91     20.98 o 
 -14   5   1      208.96      170.73     27.99 o 
 -13   5   1     1160.90     1165.48     55.06 o 
 -12   5   1     2266.19     2318.52     78.02 o 
 -11   5   1      537.96      483.02     35.05 o 
 -10   5   1      166.95      137.19     48.48 o 
  -9   5   1        1.14       31.69     16.12 o 
  -8   5   1      368.44      345.22     38.34 o 
  -7   5   1      878.77      734.30     51.44 o 
  -6   5   1     3062.14     2809.35     96.78 o 
  -5   5   1     3810.07     3495.11     60.50 o 
  -4   5   1     3755.49     3770.59     63.21 o 
  -3   5   1     1276.64     1258.95     27.47 o 
  -2   5   1     1594.51     1646.42     41.94 o 
  -1   5   1     4335.36     4365.27     59.68 o 
   0   5   1     3942.53     3688.39     57.59 o 
   1   5   1    14127.73    14402.41    164.71 o 
   2   5   1     9126.65     9397.63    120.09 o 
   3   5   1     3270.36     2959.85     51.33 o 
   4   5   1       15.29       51.75      8.01 o 
   5   5   1     2286.63     2435.31     46.44 o 
   6   5   1     3803.68     3683.17     64.92 o 
   7   5   1     4514.42     4105.76    210.59 o 
   8   5   1     3597.09     3657.12     96.45 o 
   9   5   1     1323.20     1236.51     49.58 o 
  10   5   1      283.52      300.69     28.93 o 
  11   5   1       65.05       53.17     22.37 o 
  12   5   1      186.63      176.78     26.33 o 
  13   5   1      405.04      368.24     35.35 o 
  14   5   1      681.20      646.03     44.88 o 
  15   5   1      457.55      465.80     41.17 o 
  16   5   1      287.76      249.67     33.91 o 
  17   5   1        0.49       11.60     23.83 o 
 -17   6   1        0.28       47.07     26.52 o 
 -16   6   1       76.35      130.38     29.90 o 
 -15   6   1       56.93       98.86     26.59 o 
 -14   6   1       53.53       57.27     28.48 o 
 -13   6   1      293.91      310.73     36.10 o 
 -12   6   1       31.05       30.15     18.53 o 
 -11   6   1        1.74       -3.61     15.29 o 
 -10   6   1       25.91        2.05     15.28 o 
  -9   6   1      631.17      573.23     35.81 o 
  -8   6   1      261.70      303.26     27.23 o 
  -7   6   1      699.60      685.52     57.26 o 
  -6   6   1      654.69      659.82     22.77 o 
  -5   6   1       96.54      116.89     11.61 o 
  -4   6   1      251.65      264.39     14.12 o 
  -3   6   1     2173.27     2100.26     40.94 o 
  -2   6   1     1654.75     1608.40     33.43 o 
  -1   6   1     1403.70     1438.45     29.98 o 
   0   6   1       16.10       24.94      5.02 o 
   1   6   1     3409.78     3710.22     56.02 o 
   2   6   1        0.45       -6.05      6.25 o 
   3   6   1      153.05      180.36     12.00 o 
   4   6   1      116.29      102.10     11.70 o 
   5   6   1      172.52      179.22     21.10 o 
   6   6   1      246.07      240.34     15.58 o 
   7   6   1       55.55       62.22     12.81 o 
   8   6   1        2.42       -1.36     14.19 o 
   9   6   1        9.35      -23.00     19.45 o 
  10   6   1       31.65       34.72     26.52 o 
  11   6   1       44.87       67.13     23.16 o 
  12   6   1       33.42       34.74     27.40 o 
  13   6   1       93.56       61.36     21.86 o 
  14   6   1        3.46      -10.77     19.52 o 
  15   6   1        0.44       11.69     20.69 o 
  16   6   1        9.03       -9.47     25.72 o 
  17   6   1      101.20      112.53     30.14 o 
 -16   7   1       98.09      157.79     33.89 o 
 -15   7   1       71.40       94.83     26.52 o 
 -14   7   1       11.28       -1.07     20.39 o 
 -13   7   1      189.57      247.34     32.92 o 
 -12   7   1      473.79      548.55     41.64 o 
 -11   7   1      121.27      155.39     25.93 o 
 -10   7   1       57.20       66.00     21.24 o 
  -9   7   1      404.63      365.71     31.26 o 
  -8   7   1        3.77       30.02     15.68 o 
  -7   7   1      183.54      175.86     19.39 o 
  -6   7   1      302.54      232.62     27.29 o 
  -5   7   1      433.21      490.78     24.70 o 
  -4   7   1       96.50      104.62     11.70 o 
  -3   7   1       60.43       62.40     10.94 o 
  -2   7   1       76.30       88.72     12.61 o 
  -1   7   1      168.43      182.17     14.22 o 
   0   7   1      506.61      509.40     20.84 o 
   1   7   1      142.08      134.60     13.40 o 
   2   7   1     1387.03     1289.16     55.80 o 
   3   7   1     2160.38     2202.16     53.86 o 
   4   7   1      407.79      379.14     18.10 o 
   5   7   1      939.89      870.72     26.85 o 
   6   7   1     1838.17     1671.71     39.98 o 
   7   7   1     1537.86     1465.94     48.46 o 
   8   7   1      980.38     1006.32     44.59 o 
   9   7   1      216.83      275.41     28.51 o 
  10   7   1       35.54       34.47     27.32 o 
  11   7   1      106.19      164.33     25.94 o 
  12   7   1      322.75      340.84     48.40 o 
  13   7   1       99.62      220.06     32.51 o 
  14   7   1      125.12      182.99     31.98 o 
  15   7   1      179.78      168.07     50.00 o 
  16   7   1        1.31       -6.34     21.81 o 
 -14   8   1      219.89      265.00     59.99 o 
 -13   8   1        7.97       33.30     22.40 o 
 -12   8   1       19.18       -9.79     18.47 o 
 -11   8   1       57.69       67.31     21.83 o 
 -10   8   1       54.86       59.94     20.22 o 
  -9   8   1      379.29      404.74     33.57 o 
  -8   8   1      728.57      655.41     32.76 o 
  -7   8   1      125.95      155.90     19.01 o 
  -6   8   1       32.09       22.44     12.10 o 
  -5   8   1      109.27       91.04     25.68 o 
  -4   8   1      321.83      295.79     75.52 o 
  -3   8   1      631.65      635.19     30.64 o 
  -2   8   1      456.46      466.46     29.32 o 
  -1   8   1      197.26      222.55     17.13 o 
   0   8   1      148.10      150.12     15.42 o 
   1   8   1      173.38      183.97     16.29 o 
   2   8   1       37.50       49.08     22.16 o 
   3   8   1       92.24      107.59     13.87 o 
   4   8   1       73.52       77.14     14.71 o 
   5   8   1       99.86      112.68     16.74 o 
   6   8   1       17.44       11.48     20.69 o 
   7   8   1        3.98       13.04     12.84 o 
   8   8   1      158.58      153.30     24.20 o 
   9   8   1       12.82       37.85     18.27 o 
  10   8   1      136.72      115.18     24.04 o 
  11   8   1       55.10       42.67     20.96 o 
  12   8   1      106.88      115.47     34.19 o 
  13   8   1        6.12       15.30     20.70 o 
  14   8   1       17.02       51.26     38.02 o 
 -13   9   1      106.97      134.76     29.85 o 
 -12   9   1      256.93      284.75     35.56 o 
 -11   9   1      120.23      145.13     28.14 o 
 -10   9   1      124.17      151.36     40.66 o 
  -9   9   1       25.13       23.80     28.91 o 
  -8   9   1       25.02       22.10     21.79 o 
  -7   9   1      192.30      179.40     29.28 o 
  -6   9   1      443.01      463.29     37.69 o 
  -5   9   1      605.38      558.97     52.92 o 
  -4   9   1       85.50      121.55     18.66 o 
  -3   9   1       39.07       47.24     14.76 o 
  -2   9   1        1.73       10.91     13.05 o 
  -1   9   1       46.22       43.51     14.65 o 
   0   9   1       65.97       88.51     19.50 o 
   1   9   1      657.90      652.46     30.07 o 
   2   9   1      965.21      984.96     32.40 o 
   3   9   1     1457.43     1446.85     46.61 o 
   4   9   1      834.29      790.82     45.49 o 
   5   9   1       24.52       37.82     19.36 o 
   6   9   1      850.04      818.25     88.50 o 
   7   9   1     1324.98     1263.51     56.99 o 
   8   9   1      888.27      917.19     55.95 o 
   9   9   1      242.09      203.68     42.89 o 
  10   9   1      175.79      171.49     42.49 o 
  11   9   1        7.24      -27.88     27.48 o 
  12   9   1       81.72       79.41     43.21 o 
  13   9   1       79.27       89.24     27.13 o 
 -11  10   1        2.33      -40.02     27.40 o 
 -10  10   1      174.66      164.70     45.13 o 
  -9  10   1      235.87      348.42     54.32 o 
  -8  10   1      466.91      445.14     42.48 o 
  -7  10   1      175.66      166.79     40.14 o 
  -6  10   1       30.48       -1.52     20.24 o 
  -5  10   1       42.94       21.92     16.53 o 
  -4  10   1       95.13       98.08     20.45 o 
  -3  10   1      291.39      256.04     25.34 o 
  -2  10   1       91.69      127.00     20.20 o 
  -1  10   1        1.62       27.09     16.38 o 
   0  10   1      305.58      398.60     33.62 o 
   1  10   1      333.04      393.47     66.78 o 
   2  10   1       18.60       31.04     19.84 o 
   3  10   1      259.65      292.23     86.42 o 
   4  10   1      229.72      286.68     26.10 o 
   5  10   1      156.17      192.93     23.16 o 
   6  10   1       31.31       72.28     20.07 o 
   7  10   1      107.70      155.31     28.32 o 
   8  10   1       40.37        1.14     22.09 o 
   9  10   1       83.60       90.10     37.94 o 
  10  10   1      103.45      193.46     47.61 o 
  11  10   1       43.29        6.87     31.47 o 
  -8  11   1        9.36       39.57     25.80 o 
  -7  11   1        4.21      -13.49     17.93 o 
  -6  11   1      110.87       96.08     24.82 o 
  -5  11   1       93.76       85.83     20.91 o 
  -4  11   1       29.08       17.85     20.72 o 
  -3  11   1        5.10       21.68     17.87 o 
  -2  11   1       15.06        3.43     21.58 o 
  -1  11   1       57.41       52.32     54.00 o 
   0  11   1       10.16       15.04     20.59 o 
   1  11   1       17.93       42.88     23.56 o 
   2  11   1      320.64      233.97     35.26 o 
   3  11   1       65.76       21.43     22.13 o 
   4  11   1       17.96      -12.27     21.98 o 
   5  11   1        5.26      -28.88     20.67 o 
   6  11   1      103.59       96.50     27.94 o 
   7  11   1      314.71      256.25     33.04 o 
   8  11   1      156.45      151.86     25.23 o 
  -3  12   1        1.05       -4.30     47.37 o 
  -2  12   1        1.25       13.33     29.07 o 
  -1  12   1       45.95       45.95     26.80 o 
   0  12   1       21.20       23.64     27.56 o 
   1  12   1      154.58      128.38     31.41 o 
   2  12   1       39.05       33.69     27.47 o 
   3  12   1      212.89      202.74     35.96 o 
 -19   0   2      564.05      549.21     44.90 o 
 -18   0   2      427.87      433.51     39.25 o 
 -17   0   2      340.17      297.52     33.17 o 
 -16   0   2     1404.12     1425.67     59.38 o 
 -15   0   2       82.11       55.80     19.36 o 
 -14   0   2       78.16       82.57     27.32 o 
 -13   0   2      260.13      249.80     26.11 o 
 -12   0   2     1414.58     1375.66     50.83 o 
 -11   0   2     3690.23     3121.72    262.55 o 
 -10   0   2     5950.69     5630.43    129.08 o 
  -9   0   2      622.12      500.76     25.64 o 
  -8   0   2     3173.58     3054.57     75.29 o 
  -7   0   2       28.55       24.54      7.98 o 
  -6   0   2     2809.71     2952.70     68.95 o 
  -5   0   2     7140.19     7377.18    149.90 o 
  -4   0   2    13552.15    14074.57    272.77 o 
  -3   0   2    12974.12    13957.05    268.49 o 
  -2   0   2       16.28       -6.33      4.22 o 
  -1   0   2      122.55      153.24      9.59 o 
   0   0   2      922.96      887.61     28.36 o 
   1   0   2     3695.73     4053.57     81.67 o 
   2   0   2      281.00      165.82     12.94 o 
   3   0   2    46921.77    52243.57   1367.70 o 
   4   0   2     6528.45     6882.75    194.34 o 
   5   0   2     3087.55     3167.37    100.64 o 
   6   0   2     1309.53     1569.15     60.94 o 
   7   0   2     2587.64     2790.44     96.25 o 
   8   0   2     3998.59     4011.41    132.19 o 
   9   0   2     8193.43     8737.93    260.23 o 
  10   0   2     4391.85     4301.75    146.57 o 
  11   0   2     2426.54     2293.53     96.41 o 
  12   0   2     1720.27     1669.79     81.79 o 
  13   0   2      278.08      263.59     39.38 o 
  14   0   2     4946.35     4694.02    172.53 o 
  15   0   2     1278.68     1339.03     80.91 o 
  16   0   2     1170.67     1065.13     76.04 o 
  17   0   2      425.19      384.52     54.08 o 
  18   0   2       95.27      110.39     43.61 o 
  19   0   2       47.22       31.86     47.49 o 
 -19   1   2       13.15       -1.96     22.82 o 
 -18   1   2       16.87       30.64     29.36 o 
 -17   1   2        5.54       -9.20     13.01 o 
 -16   1   2        4.25        2.19     12.50 o 
 -15   1   2      116.38      147.44     18.39 o 
 -14   1   2       40.54       39.95     11.86 o 
 -13   1   2       53.37       47.51     11.55 o 
 -12   1   2        2.74        5.06      9.31 o 
 -11   1   2       37.21       35.82     11.61 o 
 -10   1   2      228.49      234.69     16.92 o 
  -9   1   2      680.45      730.36     25.47 o 
  -8   1   2      768.72      792.12     52.30 o 
  -7   1   2      702.81      630.99     20.95 o 
  -6   1   2      147.16      129.11     13.38 o 
  -5   1   2     2002.15     2085.76     41.41 o 
  -4   1   2       11.85       12.92      5.43 o 
  -3   1   2       10.67        7.92      3.83 o 
  -2   1   2    11757.50    13087.13    159.86 o 
  -1   1   2    11962.35    13745.63    216.66 o 
   0   1   2      338.19      317.26     13.28 o 
   1   1   2     2598.06     2930.15     42.78 o 
   2   1   2     5117.39     5954.42     96.85 o 
   3   1   2      150.98      133.42      9.91 o 
   4   1   2    12420.07    14595.71    278.75 o 
   5   1   2     1613.86     1702.54     71.37 o 
   6   1   2      119.05      145.94     12.99 o 
   7   1   2       78.40      141.87     14.10 o 
   8   1   2     2132.47     2219.43     59.88 o 
   9   1   2     1082.85     1129.28     87.10 o 
  10   1   2      885.64      953.82     38.68 o 
  11   1   2       43.71       51.95     15.76 o 
  12   1   2       86.41       85.88     19.31 o 
  13   1   2      427.75      368.80     30.37 o 
  14   1   2      130.70      119.97     31.07 o 
  15   1   2       20.93       -0.36     17.81 o 
  16   1   2       11.77        8.72     19.91 o 
  17   1   2       10.35      -18.00     24.63 o 
  18   1   2       28.42       57.01     19.60 o 
  19   1   2       21.11       30.70     23.95 o 
 -19   2   2       70.20       76.49     28.02 o 
 -18   2   2      358.45      396.31     41.18 o 
 -17   2   2     1406.09     1437.66    100.04 o 
 -16   2   2      101.73      115.01     20.34 o 
 -15   2   2      140.67      133.23     17.92 o 
 -14   2   2     1167.12     1121.89     58.07 o 
 -13   2   2       13.96        3.47     13.92 o 
 -12   2   2     1467.34     1431.11     42.97 o 
 -11   2   2     2370.37     2325.54     56.15 o 
 -10   2   2     2584.43     2472.43     56.71 o 
  -9   2   2     3077.61     3088.57     64.44 o 
  -8   2   2     1066.39     1234.85     42.34 o 
  -7   2   2      976.55     1210.05     67.94 o 
  -6   2   2     1981.54     1905.11     40.55 o 
  -5   2   2     1005.19      895.64     22.92 o 
  -4   2   2     2725.88     2625.55     58.57 o 
  -3   2   2     1154.90     1317.84     24.08 o 
  -2   2   2        8.77        8.92      2.88 o 
  -1   2   2     6564.31     7570.85     94.61 o 
   0   2   2      309.34      334.57      8.45 o 
   1   2   2      115.58      114.95      5.16 o 
   2   2   2     2466.91     2678.34     41.42 o 
   3   2   2      189.67      275.51     17.43 o 
   4   2   2     1867.97     1819.07     36.89 o 
   5   2   2     3782.41     4130.03     89.02 o 
   6   2   2     2707.88     2923.83     69.09 o 
   7   2   2    12575.35    13789.38    271.67 o 
   8   2   2      554.82      444.27     33.79 o 
   9   2   2     1187.36      954.81     36.64 o 
  10   2   2     1740.43     1683.33     53.70 o 
  11   2   2     1410.18     1345.48     48.68 o 
  12   2   2      368.53      344.31     28.42 o 
  13   2   2     1793.48     1655.26     59.37 o 
  14   2   2     1027.11     1010.62     39.64 o 
  15   2   2     1738.25     1578.06     72.89 o 
  16   2   2      797.84      814.77     43.61 o 
  17   2   2      207.37      196.90     26.07 o 
  18   2   2       26.27       36.28     25.24 o 
  19   2   2        5.14       26.89     24.08 o 
 -19   3   2        8.24       49.44     25.49 o 
 -18   3   2        6.22        3.48     22.26 o 
 -17   3   2      132.39      125.69     29.08 o 
 -16   3   2       29.83       28.81     20.55 o 
 -15   3   2      590.92      537.94     40.91 o 
 -14   3   2        0.82       -2.40     38.30 o 
 -13   3   2      401.79      393.55     32.81 o 
 -12   3   2       18.23       11.20     23.30 o 
 -11   3   2        0.78      -11.14     10.17 o 
 -10   3   2       60.94       91.86     12.74 o 
  -9   3   2       15.52       15.96      9.07 o 
  -8   3   2       90.23      109.42     11.43 o 
  -7   3   2     1433.81     1562.98     36.87 o 
  -6   3   2      499.28      494.70     17.93 o 
  -5   3   2      110.17      139.41      9.28 o 
  -4   3   2      105.16      114.39     13.06 o 
  -3   3   2    17080.41    18312.62    224.24 o 
  -2   3   2     1420.95     1327.30     21.10 o 
  -1   3   2       82.63       96.13      6.48 o 
   0   3   2     1535.52     1602.59     24.68 o 
   1   3   2     7219.19     7999.50    100.77 o 
   2   3   2     5251.71     5743.88     74.77 o 
   3   3   2       26.10       25.55      4.44 o 
   4   3   2       22.47       33.02      5.97 o 
   5   3   2     3138.91     3228.03     57.30 o 
   6   3   2     6554.76     7364.32    126.34 o 
   7   3   2     1378.53     1371.43     34.97 o 
   8   3   2     2244.09     2374.61     52.83 o 
   9   3   2      659.07      570.46     48.40 o 
  10   3   2       43.16       29.73     10.70 o 
  11   3   2      140.59      138.60     16.32 o 
  12   3   2      941.40      904.63     34.18 o 
  13   3   2      731.87      790.12     34.67 o 
  14   3   2      132.66       98.24     24.00 o 
  15   3   2       19.61       24.33     17.89 o 
  16   3   2       24.67        2.55     20.17 o 
  17   3   2       31.08        3.12     22.04 o 
  18   3   2       87.03       74.32     27.19 o 
 -18   4   2      604.91      565.06     48.99 o 
 -17   4   2      364.92      385.66     41.11 o 
 -16   4   2      327.13      300.99     37.01 o 
 -15   4   2      628.05      616.98     45.09 o 
 -14   4   2        3.12       19.25     18.24 o 
 -13   4   2      153.23      149.04     23.78 o 
 -12   4   2      583.89      595.25     38.91 o 
 -11   4   2     7864.73     7810.08    181.61 o 
 -10   4   2     4707.35     4472.33    114.91 o 
  -9   4   2     2499.20     2365.17     70.91 o 
  -8   4   2     1357.67     1439.53     50.26 o 
  -7   4   2     1236.65     1210.55     38.21 o 
  -6   4   2     2841.03     2964.76     57.33 o 
  -5   4   2    10631.79    10906.27    155.50 o 
  -4   4   2     1999.02     1801.78     36.40 o 
  -3   4   2      892.05      739.88     20.68 o 
  -2   4   2     5000.14     5076.16     77.11 o 
  -1   4   2      219.43      221.45     11.01 o 
   0   4   2       43.61       38.35      4.53 o 
   1   4   2     6629.96     6684.95     79.80 o 
   2   4   2     7467.25     7272.09     94.04 o 
   3   4   2     7267.11     7195.39     93.91 o 
   4   4   2     8237.41     8649.40    112.27 o 
   5   4   2       86.60       71.27      7.68 o 
   6   4   2      952.39     1022.55     24.55 o 
   7   4   2     2390.46     2419.99     52.37 o 
   8   4   2    10951.20    11236.72    189.95 o 
   9   4   2      695.26      660.84     26.28 o 
  10   4   2      613.37      624.62     36.44 o 
  11   4   2     2898.89     2910.69     87.59 o 
  12   4   2      136.77      158.78     25.46 o 
  13   4   2      184.77      209.22     27.72 o 
  14   4   2      589.90      599.09     42.98 o 
  15   4   2      688.00      825.41     50.70 o 
  16   4   2      752.19      736.42     50.41 o 
  17   4   2      395.63      461.54    109.51 o 
  18   4   2       98.69      140.24     47.29 o 
 -17   5   2        0.12       53.19     24.93 o 
 -16   5   2      108.01      135.46     43.05 o 
 -15   5   2      124.52      156.86     28.66 o 
 -14   5   2       63.96       78.89     22.59 o 
 -13   5   2      119.75      120.19     22.86 o 
 -12   5   2        5.92      -10.72     15.78 o 
 -11   5   2       31.41       46.31     17.82 o 
 -10   5   2      288.78      323.06     30.07 o 
  -9   5   2     1005.79      932.10     42.00 o 
  -8   5   2     1311.97     1278.82     47.95 o 
  -7   5   2      434.58      371.56     26.34 o 
  -6   5   2     3582.22     3436.15     72.46 o 
  -5   5   2      376.24      367.24     15.39 o 
  -4   5   2     2651.46     2801.36     49.94 o 
  -3   5   2      676.72      699.44     19.51 o 
  -2   5   2     2111.76     1982.52     37.34 o 
  -1   5   2      759.58      693.88     18.89 o 
   0   5   2      327.74      286.99     12.90 o 
   1   5   2      191.82      184.04      7.97 o 
   2   5   2       65.70       95.42      9.49 o 
   3   5   2       13.82       26.14      5.21 o 
   4   5   2       28.65       33.20      5.91 o 
   5   5   2        9.21       13.85      5.37 o 
   6   5   2      159.68      158.08     35.23 o 
   7   5   2      286.08      247.65     23.64 o 
   8   5   2      737.72      730.54     37.98 o 
   9   5   2      607.39      651.68     37.39 o 
  10   5   2       97.73      146.72     24.54 o 
  11   5   2      370.87      364.28     32.74 o 
  12   5   2       32.12       49.23     19.30 o 
  13   5   2      334.68      332.18     45.17 o 
  14   5   2      254.27      287.79     34.69 o 
  15   5   2        1.11       -0.83     25.28 o 
  16   5   2        0.80      -24.25     19.69 o 
  17   5   2       43.65       87.51     28.32 o 
 -16   6   2      441.85      501.22     68.21 o 
 -15   6   2      179.93      261.49     36.82 o 
 -14   6   2       69.50       77.80     30.79 o 
 -13   6   2       26.39       30.38     19.40 o 
 -12   6   2      134.73      166.43     26.56 o 
 -11   6   2     1080.19     1039.44     49.17 o 
 -10   6   2     5228.92     4853.37    126.41 o 
  -9   6   2     2041.22     1940.90    124.88 o 
  -8   6   2      140.27      103.09     19.51 o 
  -7   6   2      293.05      282.52     21.60 o 
  -6   6   2      880.78      792.20     30.58 o 
  -5   6   2     1168.31     1012.98     32.66 o 
  -4   6   2      777.83      736.27     27.32 o 
  -3   6   2     1057.47     1052.01     26.17 o 
  -2   6   2      176.92      203.27     12.03 o 
  -1   6   2       17.15       11.32      6.18 o 
   0   6   2       47.56       54.79      7.30 o 
   1   6   2     1130.34     1109.57     20.79 o 
   2   6   2     3990.92     3952.69     59.92 o 
   3   6   2     1144.99     1078.58     26.94 o 
   4   6   2      221.63      222.18     13.93 o 
   5   6   2       33.40       30.95      8.92 o 
   6   6   2      337.85      371.06     18.53 o 
   7   6   2     1510.63     1416.51     64.46 o 
   8   6   2     1923.77     1889.25     63.42 o 
   9   6   2     2755.42     2465.87    120.29 o 
  10   6   2      969.23      893.24     45.61 o 
  11   6   2      109.78       90.61     22.07 o 
  12   6   2        8.10        9.37     17.83 o 
  13   6   2       26.88       17.41     19.36 o 
  14   6   2      481.87      550.93     44.41 o 
  15   6   2      584.26      574.75     46.75 o 
  16   6   2      122.68      155.34     30.84 o 
  17   6   2      280.95      305.04     55.75 o 
 -16   7   2       24.56       29.71     34.83 o 
 -15   7   2      102.55      146.97     30.28 o 
 -14   7   2       48.94       50.28     23.49 o 
 -13   7   2       89.44      121.94     50.84 o 
 -12   7   2      134.22      133.67     26.92 o 
 -11   7   2       66.22       59.06     20.64 o 
 -10   7   2      212.93      159.58     24.51 o 
  -9   7   2       27.92       31.36     17.46 o 
  -8   7   2       88.60      116.91     20.86 o 
  -7   7   2      856.84      827.80     33.49 o 
  -6   7   2      213.80      162.79     18.31 o 
  -5   7   2        2.78       22.10     14.99 o 
  -4   7   2        3.93        8.56     10.35 o 
  -3   7   2       83.10       77.35     12.90 o 
  -2   7   2      163.70      163.65     11.33 o 
  -1   7   2      190.94      192.27     29.99 o 
   0   7   2      167.55      174.86     14.33 o 
   1   7   2      500.90      491.04     20.73 o 
   2   7   2      237.09      251.49     22.48 o 
   3   7   2      410.23      414.32     19.61 o 
   4   7   2       90.23      114.35     17.44 o 
   5   7   2       35.36       43.47     10.83 o 
   6   7   2      890.52      844.53     27.76 o 
   7   7   2      667.05      604.98     30.39 o 
   8   7   2       16.93       20.37     13.20 o 
   9   7   2       47.25       49.15     18.39 o 
  10   7   2       12.96       31.75     22.84 o 
  11   7   2      157.95      197.00     28.26 o 
  12   7   2      204.27      252.25     32.43 o 
  13   7   2       18.03       12.04     20.52 o 
  14   7   2       21.99       35.93     24.00 o 
  15   7   2        9.77       27.44     23.20 o 
  16   7   2       15.78       35.06     24.62 o 
 -14   8   2        0.07       -8.96     23.68 o 
 -13   8   2       43.86       22.35     21.93 o 
 -12   8   2      185.97      174.28     36.86 o 
 -11   8   2      417.04      398.80     44.49 o 
 -10   8   2      639.91      651.80     42.16 o 
  -9   8   2      564.00      547.57     37.35 o 
  -8   8   2        4.12       -5.40     13.94 o 
  -7   8   2        0.10      -10.91     12.00 o 
  -6   8   2      217.10      210.03     20.42 o 
  -5   8   2      246.69      278.24     29.02 o 
  -4   8   2      305.90      291.89     29.16 o 
  -3   8   2      517.50      437.19     32.75 o 
  -2   8   2      397.63      407.02     29.14 o 
  -1   8   2      272.24      268.10     22.05 o 
   0   8   2       40.54       56.34     18.19 o 
   1   8   2      776.40      735.99     26.49 o 
   2   8   2      413.73      382.07     20.39 o 
   3   8   2      443.35      403.54     21.42 o 
   4   8   2       35.78       40.62     11.75 o 
   5   8   2       50.03       54.59     14.82 o 
   6   8   2      668.42      620.90     30.03 o 
   7   8   2      288.06      336.48     21.55 o 
   8   8   2     1223.54     1163.48     88.30 o 
   9   8   2      335.10      401.47     48.16 o 
  10   8   2      351.87      459.99     87.42 o 
  11   8   2       66.27       53.85     21.28 o 
  12   8   2        3.71       16.06     21.53 o 
  13   8   2       61.12      130.83     28.45 o 
  14   8   2      133.89      205.41     59.79 o 
 -13   9   2       25.36       18.55     23.90 o 
 -12   9   2        0.68        5.32     21.46 o 
 -11   9   2        4.25        3.88     20.31 o 
 -10   9   2      111.06      113.47     24.70 o 
  -9   9   2      495.20      305.04     50.00 o 
  -8   9   2      249.12      261.44     34.25 o 
  -7   9   2       27.41       38.51     24.20 o 
  -6   9   2       87.84       63.62     22.68 o 
  -5   9   2      139.79      112.33     27.12 o 
  -4   9   2       18.22       17.43     14.06 o 
  -3   9   2      193.08      204.03     32.97 o 
  -2   9   2      254.97      279.78     25.52 o 
  -1   9   2      650.06      740.72     34.62 o 
   0   9   2      477.40      494.26     29.35 o 
   1   9   2      472.11      434.84     42.77 o 
   2   9   2       55.70       55.65     16.32 o 
   3   9   2        0.27        4.87     10.63 o 
   4   9   2      128.91      147.29     16.72 o 
   5   9   2      642.21      612.06     33.15 o 
   6   9   2      521.98      539.57     37.69 o 
   7   9   2      464.10      457.30     36.43 o 
   8   9   2      230.35      205.76     40.02 o 
   9   9   2        4.71       11.74     28.44 o 
  10   9   2      159.59      179.40     42.57 o 
  11   9   2      148.15      121.25     42.97 o 
  12   9   2      109.06      150.34     28.94 o 
  13   9   2       50.60       41.27     41.73 o 
 -11  10   2       40.89       13.10     32.99 o 
 -10  10   2      195.73      259.11     49.60 o 
  -9  10   2      121.02       88.98     37.30 o 
  -8  10   2       11.94       -8.69     22.98 o 
  -7  10   2       15.48        6.99     22.44 o 
  -6  10   2        5.62        4.87     20.84 o 
  -5  10   2      107.07      124.20     26.00 o 
  -4  10   2      216.02      246.08     26.13 o 
  -3  10   2      188.31      246.19     27.56 o 
  -2  10   2       36.71       20.55     16.57 o 
  -1  10   2       74.63       79.79     18.45 o 
   0  10   2        6.77       -0.61     14.64 o 
   1  10   2      608.67      594.87     43.35 o 
   2  10   2      362.39      366.61     28.59 o 
   3  10   2       62.00      117.80     32.15 o 
   4  10   2      152.15      177.74     28.56 o 
   5  10   2       81.84       77.86     25.09 o 
   6  10   2      102.68      114.30     25.36 o 
   7  10   2       97.70       85.28     25.58 o 
   8  10   2      240.21      262.71     46.89 o 
   9  10   2      505.99      430.45     57.43 o 
  10  10   2      112.30       62.38     36.18 o 
  11  10   2        6.68      -22.60     30.91 o 
  -8  11   2        2.68        8.87     25.21 o 
  -7  11   2      104.36      123.74     24.02 o 
  -6  11   2       45.27       55.61     23.47 o 
  -5  11   2       28.32       55.26     19.64 o 
  -4  11   2        4.85       37.92     20.11 o 
  -3  11   2        0.59       -0.59     18.29 o 
  -2  11   2        2.32      -19.28     15.54 o 
  -1  11   2      169.83      192.55     25.69 o 
   0  11   2      333.93      350.20     54.28 o 
   1  11   2        3.31      -10.85     20.82 o 
   2  11   2        7.30       16.54     32.47 o 
   3  11   2       25.89       45.45     24.76 o 
   4  11   2        1.06       24.72     23.38 o 
   5  11   2       54.48      105.88     27.78 o 
   6  11   2      213.79      239.55     50.56 o 
   7  11   2       64.18      123.41     41.14 o 
   8  11   2       40.86      123.17     42.81 o 
  -3  12   2       41.34       49.97     31.59 o 
  -2  12   2       31.89       -2.07     24.48 o 
  -1  12   2       14.64       11.70     25.11 o 
   0  12   2       13.79       22.54     26.56 o 
   1  12   2        3.24       23.98     52.96 o 
   2  12   2      106.92       76.20     44.17 o 
   3  12   2      110.76       45.45     38.18 o 
 -19   1   3       22.43       57.40     23.86 o 
 -18   1   3      106.33      106.83     23.02 o 
 -17   1   3      768.63      884.60     41.01 o 
 -16   1   3      349.24      375.75     27.95 o 
 -15   1   3      460.52      487.00     24.75 o 
 -14   1   3      791.50      767.17     28.82 o 
 -13   1   3       52.17       63.30     12.45 o 
 -12   1   3        1.42        4.61     14.03 o 
 -11   1   3     1226.14     1146.92     39.13 o 
 -10   1   3    10408.82    10179.81    327.53 o 
  -9   1   3    16795.76    17546.79    247.25 o 
  -8   1   3     7029.67     7030.24    106.22 o 
  -7   1   3      166.46      274.99     12.24 o 
  -6   1   3     4222.96     4648.27     71.47 o 
  -5   1   3     5229.53     5397.22     79.95 o 
  -4   1   3    10090.49    10406.48    144.94 o 
  -3   1   3     3787.98     3653.45     54.35 o 
  -2   1   3     8672.32     8958.78    111.55 o 
  -1   1   3     3541.21     3705.84     48.68 o 
   0   1   3       17.96       27.38      4.41 o 
   1   1   3      252.75      259.17      8.78 o 
   2   1   3     5093.90     5437.13     90.67 o 
   3   1   3     4065.60     4077.58     71.17 o 
   4   1   3      489.58      357.35     16.68 o 
   5   1   3     2290.74     1820.63     47.08 o 
   6   1   3     2013.77     2013.48     52.49 o 
   7   1   3      439.03      571.01     37.46 o 
   8   1   3      342.80      323.40     24.56 o 
   9   1   3     5514.13     5585.26    126.01 o 
  10   1   3     3269.25     3216.57    117.18 o 
  11   1   3     1175.71     1038.00     59.43 o 
  12   1   3      128.91      120.88     21.85 o 
  13   1   3       56.40       58.22     20.23 o 
  14   1   3        1.31       -7.34     16.97 o 
  15   1   3      434.75      485.63     37.47 o 
  16   1   3      988.37      882.10     63.74 o 
  17   1   3      823.96      885.64     52.06 o 
  18   1   3      410.57      435.11     41.78 o 
  19   1   3      123.75       95.49     24.78 o 
 -19   2   3       14.94       19.50     23.37 o 
 -18   2   3       86.78       85.60     73.88 o 
 -17   2   3        8.53       15.73     25.68 o 
 -16   2   3        0.45       17.46     19.91 o 
 -15   2   3      109.43      120.72     18.86 o 
 -14   2   3      193.59      218.59     21.56 o 
 -13   2   3        1.03        5.82     10.03 o 
 -12   2   3      192.34      193.11     25.61 o 
 -11   2   3        6.98        9.81      8.44 o 
 -10   2   3      110.17      112.54     14.32 o 
  -9   2   3       23.30       35.80     10.05 o 
  -8   2   3      633.89      749.99     24.92 o 
  -7   2   3      205.01      238.74     14.00 o 
  -6   2   3       97.08      116.63     10.35 o 
  -5   2   3      781.23      722.44     20.77 o 
  -4   2   3     2667.07     3109.33     48.41 o 
  -3   2   3      675.50      723.64     18.88 o 
  -2   2   3     6656.31     7543.29    107.38 o 
  -1   2   3      134.12      149.98     10.31 o 
   0   2   3      381.49      399.73     11.43 o 
   1   2   3     1312.16     1312.86     21.03 o 
   2   2   3        5.44       12.26      3.98 o 
   3   2   3      797.60      785.78     20.71 o 
   4   2   3       73.24      109.59      8.96 o 
   5   2   3      396.32      464.97     20.35 o 
   6   2   3     3013.18     3231.86     75.52 o 
   7   2   3      185.42      266.26     18.04 o 
   8   2   3      829.46      848.01     32.75 o 
   9   2   3      184.75      237.98     20.00 o 
  10   2   3      617.89      638.74     43.17 o 
  11   2   3      197.59      221.36     23.06 o 
  12   2   3      925.28      932.73     43.59 o 
  13   2   3       26.77       24.10     18.78 o 
  14   2   3       23.23       47.39     19.98 o 
  15   2   3       51.18       49.92     21.42 o 
  16   2   3       35.40       32.18     17.22 o 
  17   2   3       13.49       17.76     19.80 o 
  18   2   3        1.61       21.65     23.18 o 
  19   2   3        9.72       -6.85     26.20 o 
 -18   3   3      330.49      353.77     59.03 o 
 -17   3   3      142.19      216.89     33.39 o 
 -16   3   3      455.90      508.73     47.21 o 
 -15   3   3      665.12      601.88     85.23 o 
 -14   3   3      143.80      109.19     23.13 o 
 -13   3   3       25.29       43.49     18.48 o 
 -12   3   3       46.95       57.37     26.60 o 
 -11   3   3      602.86      622.78     27.59 o 
 -10   3   3     3456.56     3483.12     87.99 o 
  -9   3   3     4354.95     4216.81    304.48 o 
  -8   3   3     5544.74     5637.09    102.62 o 
  -7   3   3     1304.36     1254.87     32.38 o 
  -6   3   3       16.85       33.22      7.65 o 
  -5   3   3     1334.80     1249.30     29.63 o 
  -4   3   3      951.66      803.01     19.24 o 
  -3   3   3     6101.38     6074.07     89.58 o 
  -2   3   3     7106.53     7583.93    108.92 o 
  -1   3   3     3596.17     3671.11     49.84 o 
   0   3   3      769.25      766.28     15.00 o 
   1   3   3      330.21      361.40     11.89 o 
   2   3   3      253.57      309.28      9.60 o 
   3   3   3     2392.86     2407.81     36.35 o 
   4   3   3     2221.35     2236.85     39.70 o 
   5   3   3     1874.64     1805.34     45.47 o 
   6   3   3     2010.08     2141.56     55.54 o 
   7   3   3     2620.07     2711.76     67.98 o 
   8   3   3      793.79      722.61     31.23 o 
   9   3   3     4904.30     5175.74    162.07 o 
  10   3   3     5214.95     5106.02    119.87 o 
  11   3   3      754.88      788.97     31.74 o 
  12   3   3       43.69       42.78     14.04 o 
  13   3   3        1.04        8.13     13.47 o 
  14   3   3      253.97      278.66     25.19 o 
  15   3   3      497.03      474.99     40.48 o 
  16   3   3      771.34      753.33    120.65 o 
  17   3   3      267.68      363.15     40.23 o 
  18   3   3      322.15      362.85     61.06 o 
 -18   4   3       22.33       23.47     24.49 o 
 -17   4   3       15.37       -9.52     55.43 o 
 -16   4   3       22.30       44.56     40.30 o 
 -15   4   3       35.74       67.87     23.55 o 
 -14   4   3      149.89      112.40     24.03 o 
 -13   4   3      664.90      594.73     72.09 o 
 -12   4   3      105.17      100.27     20.18 o 
 -11   4   3      707.01      651.03     38.69 o 
 -10   4   3       27.46       35.99     16.04 o 
  -9   4   3        1.76        0.98     25.04 o 
  -8   4   3      137.73      127.48     18.38 o 
  -7   4   3      754.04      770.76     29.17 o 
  -6   4   3      665.30      637.38     20.21 o 
  -5   4   3     1441.85     1469.92     30.01 o 
  -4   4   3     1056.88     1015.35     22.45 o 
  -3   4   3      451.41      488.80     12.35 o 
  -2   4   3     1813.38     1794.04     28.91 o 
  -1   4   3      532.73      535.08     12.74 o 
   0   4   3      659.04      652.55     13.27 o 
   1   4   3       92.13      100.08      6.14 o 
   2   4   3       53.76       69.40      5.97 o 
   3   4   3       16.39        7.27      4.65 o 
   4   4   3       37.48       34.52      5.89 o 
   5   4   3      479.57      483.50     20.41 o 
   6   4   3      784.38      792.30     21.94 o 
   7   4   3      205.36      192.86     29.23 o 
   8   4   3       16.09       12.45      8.86 o 
   9   4   3     1654.10     1597.08     43.28 o 
  10   4   3     1545.75     1456.64     42.35 o 
  11   4   3     2168.79     2166.84    187.63 o 
  12   4   3     1124.48     1123.41     51.54 o 
  13   4   3      303.55      290.44     31.63 o 
  14   4   3       21.00        4.27     17.04 o 
  15   4   3        0.47      -23.97     15.98 o 
  16   4   3       11.38        4.58     41.65 o 
  17   4   3       64.32       65.67     26.48 o 
  18   4   3        1.36       16.15     24.39 o 
 -17   5   3      163.25      232.07     35.43 o 
 -16   5   3      337.78      367.31     91.98 o 
 -15   5   3      374.40      369.38     37.91 o 
 -14   5   3       35.82       54.36     25.60 o 
 -13   5   3       33.90       53.54     26.52 o 
 -12   5   3      778.12      652.88     43.21 o 
 -11   5   3      830.98      705.16     41.23 o 
 -10   5   3      124.32      160.59     27.68 o 
  -9   5   3     2754.10     2578.20    113.66 o 
  -8   5   3     3509.46     3344.21    119.33 o 
  -7   5   3      611.20      561.81     31.69 o 
  -6   5   3       94.61       82.45     13.38 o 
  -5   5   3        5.09        0.90      8.48 o 
  -4   5   3     3079.42     2849.10     50.31 o 
  -3   5   3     7100.62     7035.71    106.28 o 
  -2   5   3     6696.41     6651.81     88.11 o 
  -1   5   3     4059.65     4065.77     57.33 o 
   0   5   3     1168.85     1147.97     20.21 o 
   1   5   3      173.72      188.55      8.44 o 
   2   5   3      994.52      994.65     18.92 o 
   3   5   3     1026.69      887.48     19.41 o 
   4   5   3     8500.40     8475.56    112.03 o 
   5   5   3     4788.51     4495.15     75.15 o 
   6   5   3     2016.21     1917.17     47.77 o 
   7   5   3       47.81       55.18     12.43 o 
   8   5   3      227.44      257.64     24.83 o 
   9   5   3     3723.66     3567.77     98.52 o 
  10   5   3     4971.24     5109.49    130.94 o 
  11   5   3     1647.00     1700.32    100.20 o 
  12   5   3       68.44       78.04     29.43 o 
  13   5   3      218.34      185.40     31.95 o 
  14   5   3       96.78      117.07     33.71 o 
  15   5   3      345.08      361.78     41.81 o 
  16   5   3      449.62      500.66     45.31 o 
  17   5   3      631.66      686.82     53.02 o 
 -16   6   3        1.19       20.88     23.21 o 
 -15   6   3       14.95       17.99     21.86 o 
 -14   6   3       40.64       34.46     23.44 o 
 -13   6   3      117.23      105.33     24.45 o 
 -12   6   3        9.53       22.11     31.39 o 
 -11   6   3       13.57        6.49     16.10 o 
 -10   6   3      288.23      287.96     29.11 o 
  -9   6   3       60.10       36.40     17.37 o 
  -8   6   3      330.97      366.27     29.43 o 
  -7   6   3      272.25      296.67     22.31 o 
  -6   6   3     1335.15     1147.74     72.17 o 
  -5   6   3      233.25      172.54     16.64 o 
  -4   6   3     1236.52     1135.84     34.87 o 
  -3   6   3      173.79      183.61     15.71 o 
  -2   6   3       44.76       52.67      8.43 o 
  -1   6   3      315.93      307.97     19.75 o 
   0   6   3      260.54      258.60     16.69 o 
   1   6   3      389.93      366.75     14.04 o 
   2   6   3      118.54      124.05      8.13 o 
   3   6   3     1163.87     1095.65     27.32 o 
   4   6   3      174.85      160.03     15.29 o 
   5   6   3       44.32       34.50     15.43 o 
   6   6   3       30.76       50.55     10.55 o 
   7   6   3      273.59      282.37     20.68 o 
   8   6   3      886.57      838.85     40.70 o 
   9   6   3     2540.15     2400.33     76.47 o 
  10   6   3        3.24       47.44     18.97 o 
  11   6   3       46.46       59.98     19.88 o 
  12   6   3      331.45      313.81     33.98 o 
  13   6   3      595.39      533.07     56.35 o 
  14   6   3       79.11      116.02     27.72 o 
  15   6   3       15.08        0.07     21.65 o 
  16   6   3       16.97       10.08     45.69 o 
 -15   7   3      135.24      222.96     90.94 o 
 -14   7   3      232.63      229.27     33.77 o 
 -13   7   3        1.22       14.96     20.46 o 
 -12   7   3      198.67      205.29     29.68 o 
 -11   7   3      121.38      132.76     69.21 o 
 -10   7   3      396.98      340.85     32.52 o 
  -9   7   3      384.41      392.26     32.63 o 
  -8   7   3      395.79      362.31     30.07 o 
  -7   7   3      821.97      722.14     32.55 o 
  -6   7   3       95.41       90.99     15.89 o 
  -5   7   3      167.31      155.30     37.47 o 
  -4   7   3       28.23       17.69     11.23 o 
  -3   7   3     1970.63     1810.28     47.35 o 
  -2   7   3     1395.61     1345.65     59.66 o 
  -1   7   3     1152.80     1157.11     37.77 o 
   0   7   3      641.04      608.65     26.68 o 
   1   7   3       66.69       99.49     12.50 o 
   2   7   3      144.16      127.85     13.37 o 
   3   7   3      801.41      809.12     26.14 o 
   4   7   3      610.53      623.81     22.40 o 
   5   7   3      606.72      618.73     27.46 o 
   6   7   3      137.66      151.50     14.96 o 
   7   7   3        0.30       -9.57     11.42 o 
   8   7   3      263.21      304.20     23.09 o 
   9   7   3      338.49      420.99     47.37 o 
  10   7   3      918.38      949.97     48.44 o 
  11   7   3      221.20      231.76     58.47 o 
  12   7   3       11.70        5.25     19.63 o 
  13   7   3        4.68       34.54     21.86 o 
  14   7   3      207.39      223.50     34.47 o 
  15   7   3        9.27       42.99     25.60 o 
 -14   8   3        6.06        7.94     23.10 o 
 -13   8   3       36.25       65.60     24.51 o 
 -12   8   3       30.95       43.70     21.78 o 
 -11   8   3       42.53      109.92     24.53 o 
 -10   8   3       10.67       23.02     18.46 o 
  -9   8   3        4.89        2.71     16.43 o 
  -8   8   3       56.72       43.17     15.35 o 
  -7   8   3       79.18       85.96     16.96 o 
  -6   8   3      122.07      129.02     21.13 o 
  -5   8   3      387.17      445.81     25.90 o 
  -4   8   3      157.20      152.81     24.76 o 
  -3   8   3       97.53       99.91     21.57 o 
  -2   8   3      417.99      428.35     26.62 o 
  -1   8   3      230.69      229.15     21.58 o 
   0   8   3      896.88      878.29     34.40 o 
   1   8   3      138.26      178.70     19.29 o 
   2   8   3       17.32       12.96     12.19 o 
   3   8   3        4.05       -2.28      9.49 o 
   4   8   3        0.40        9.05     10.53 o 
   5   8   3      200.66      191.32     19.98 o 
   6   8   3      308.03      328.63     23.71 o 
   7   8   3      274.55      270.48     22.99 o 
   8   8   3      625.18      561.81     52.91 o 
   9   8   3      114.37      171.14     26.09 o 
  10   8   3        0.08        4.16     18.24 o 
  11   8   3       31.19       50.02     21.76 o 
  12   8   3       58.16       71.05     34.59 o 
  13   8   3      353.62      440.59     42.53 o 
  14   8   3      122.55      133.83     33.07 o 
 -12   9   3      107.65      139.60     40.90 o 
 -11   9   3      103.55      129.96     26.79 o 
 -10   9   3      333.96      347.81     35.67 o 
  -9   9   3      355.13      247.93     46.97 o 
  -8   9   3      161.21      205.19     31.88 o 
  -7   9   3      265.31      294.61     80.67 o 
  -6   9   3        3.16        8.66     21.13 o 
  -5   9   3      351.34      311.76     33.68 o 
  -4   9   3      319.19      377.79     34.75 o 
  -3   9   3      381.31      391.00     27.63 o 
  -2   9   3     1995.60     1903.07     56.26 o 
  -1   9   3      373.58      381.38     27.28 o 
   0   9   3       36.05       19.67     14.39 o 
   1   9   3       29.22       24.65     15.11 o 
   2   9   3      280.18      228.29     22.73 o 
   3   9   3      493.13      537.47     30.93 o 
   4   9   3      534.20      569.02     35.11 o 
   5   9   3       79.78       99.00     18.01 o 
   6   9   3       13.62       36.25     15.66 o 
   7   9   3        0.52       -3.83     24.76 o 
   8   9   3        3.02      -18.21     26.44 o 
   9   9   3      108.99       79.00     31.95 o 
  10   9   3      311.08      248.25     46.41 o 
  11   9   3      136.94      145.77     41.85 o 
  12   9   3        2.60        1.84     35.38 o 
 -10  10   3       14.09       41.77     34.67 o 
  -9  10   3        0.24      -19.33     29.71 o 
  -8  10   3      174.59      122.40     30.69 o 
  -7  10   3      350.38      359.65     39.22 o 
  -6  10   3        1.82       30.22     22.96 o 
  -5  10   3      121.36      124.09     21.86 o 
  -4  10   3      159.77      130.51     21.23 o 
  -3  10   3       51.40       40.43     17.13 o 
  -2  10   3       49.34       56.85     17.87 o 
  -1  10   3      682.03      678.10     36.76 o 
   0  10   3       39.06       35.77     16.41 o 
   1  10   3      188.25      234.15     25.52 o 
   2  10   3      281.98      357.97     36.94 o 
   3  10   3       26.61       38.57     16.50 o 
   4  10   3       18.98       37.24     23.56 o 
   5  10   3      100.78       81.47     32.99 o 
   6  10   3      306.88      399.54     55.75 o 
   7  10   3      150.03      181.00     42.41 o 
   9  10   3        0.49      -13.90     29.31 o 
  10  10   3       24.43       13.42     33.79 o 
  -7  11   3        1.87       62.66     20.27 o 
  -6  11   3       37.41       37.65     19.55 o 
  -5  11   3       23.05       40.61     20.26 o 
  -4  11   3       91.84      122.14     22.88 o 
  -3  11   3      303.04      344.32     39.93 o 
  -2  11   3      210.36      186.06     25.37 o 
  -1  11   3       67.98       27.06     18.28 o 
   0  11   3      117.35      147.94     23.80 o 
   1  11   3      323.51      346.71     77.84 o 
   2  11   3       31.99      -12.38     31.71 o 
   3  11   3       18.98       22.29     30.99 o 
   4  11   3       33.57       38.18     31.39 o 
   5  11   3        6.99       -3.91     30.27 o 
   6  11   3        2.00       11.98     35.62 o 
   7  11   3        0.42        5.67     34.19 o 
  -1  12   3      103.17       97.21     45.53 o 
   0  12   3       33.65       35.78     41.46 o 
   1  12   3        4.59       -3.51     35.70 o 
 -19   0   4      182.65      210.39     49.28 o 
 -18   0   4       13.72       55.03     33.23 o 
 -17   0   4      421.81      538.20     60.31 o 
 -16   0   4      395.81      432.68     51.44 o 
 -15   0   4      605.94      579.58     37.84 o 
 -14   0   4      685.25      687.60     45.65 o 
 -13   0   4      489.16      486.86     37.10 o 
 -12   0   4      143.79      168.73     22.01 o 
 -11   0   4      234.83      240.80     22.16 o 
 -10   0   4     4955.71     5190.97    120.73 o 
  -9   0   4     1643.05     1257.68     42.02 o 
  -8   0   4     5510.36     5069.73    113.89 o 
  -7   0   4    25049.76    27984.33    540.47 o 
  -6   0   4      226.52      183.39     14.26 o 
  -5   0   4     3737.01     4360.57     94.60 o 
  -4   0   4    13704.24    15301.86    297.63 o 
  -3   0   4    21306.40    23790.20    455.07 o 
  -2   0   4     7991.46     8275.71    164.20 o 
  -1   0   4     9069.99     9686.72    190.75 o 
   0   0   4     9006.35     9849.57    158.13 o 
   1   0   4      537.02      583.86     15.08 o 
   2   0   4     1107.99     1293.90     49.20 o 
   3   0   4       26.93        8.15      9.19 o 
   4   0   4     3956.92     3652.69    115.10 o 
   5   0   4    22872.88    25251.38    677.98 o 
   6   0   4    37387.03    42201.27   1119.21 o 
   7   0   4     3953.55     3904.05    129.72 o 
   8   0   4      234.93      198.33     26.28 o 
   9   0   4     2051.43     2102.71     87.06 o 
  10   0   4     2908.97     2766.07    108.31 o 
  11   0   4     4616.39     4505.51    159.03 o 
  12   0   4     4280.81     4330.03    157.75 o 
  13   0   4        7.96       15.98     25.72 o 
  14   0   4      323.85      285.39     44.17 o 
  15   0   4       38.81      -22.44     26.36 o 
  16   0   4      311.82      303.92     49.76 o 
  17   0   4      349.29      349.53     54.08 o 
  18   0   4      220.65      172.61     45.85 o 
  19   0   4      108.38      164.46     47.45 o 
 -19   1   4        2.80       49.84     35.07 o 
 -18   1   4        0.04        5.59     24.68 o 
 -17   1   4       26.37       25.57     17.21 o 
 -16   1   4        4.16       -1.16     14.31 o 
 -15   1   4       15.10       18.11     14.96 o 
 -14   1   4       93.32       87.97     16.96 o 
 -13   1   4        0.31        6.51     11.43 o 
 -12   1   4       31.55       40.71     10.96 o 
 -11   1   4       70.13       74.68     11.30 o 
 -10   1   4     1850.63     1833.69     39.50 o 
  -9   1   4      110.45      108.25     10.84 o 
  -8   1   4       93.68       92.56      9.55 o 
  -7   1   4      281.74      338.32     13.64 o 
  -6   1   4       55.49       50.79      6.85 o 
  -5   1   4     3378.55     3721.85     58.31 o 
  -4   1   4     2610.66     2789.78     49.79 o 
  -3   1   4      818.64      829.99     17.45 o 
  -2   1   4     2058.14     2101.86     31.50 o 
  -1   1   4      414.12      470.70     12.95 o 
   0   1   4       46.03       84.44      6.19 o 
   1   1   4      466.81      469.49     13.86 o 
   2   1   4      127.23      144.12     12.26 o 
   3   1   4      773.37      731.55     29.55 o 
   4   1   4       64.18       42.98     12.38 o 
   5   1   4     3462.65     3731.31     84.54 o 
   6   1   4        9.05        4.53      8.02 o 
   7   1   4       11.54       11.59      9.23 o 
   8   1   4      300.40      354.61     22.81 o 
   9   1   4      422.90      445.73     38.38 o 
  10   1   4       22.57       31.51     14.06 o 
  11   1   4      142.27      142.47     22.10 o 
  12   1   4        0.02       10.21     16.60 o 
  13   1   4      256.37      253.71     28.66 o 
  14   1   4        5.20       24.59     18.69 o 
  15   1   4        6.12       15.37     19.84 o 
  16   1   4       10.18        7.80     39.42 o 
  17   1   4        0.07       -2.66     21.62 o 
  18   1   4       15.72      -31.71     21.14 o 
  19   1   4        0.02      -19.42     24.47 o 
 -18   2   4        0.09       26.13     25.92 o 
 -17   2   4       23.63       17.68     20.38 o 
 -16   2   4      335.74      320.19     34.72 o 
 -15   2   4      773.74      753.46     35.77 o 
 -14   2   4      575.94      574.62     38.54 o 
 -13   2   4      263.09      260.10     22.09 o 
 -12   2   4      109.74       93.40     15.94 o 
 -11   2   4       84.38      111.05     12.24 o 
 -10   2   4      297.41      265.12     15.06 o 
  -9   2   4     2324.54     2314.43     44.72 o 
  -8   2   4     4440.60     4401.39     71.47 o 
  -7   2   4     1769.53     1678.22     33.14 o 
  -6   2   4     3768.25     4111.55     64.71 o 
  -5   2   4      176.05      160.24      8.25 o 
  -4   2   4     4607.92     4720.57     83.10 o 
  -3   2   4     7438.44     7209.54    104.88 o 
  -2   2   4     6729.53     6699.37     97.60 o 
  -1   2   4     1834.94     1664.04     30.10 o 
   0   2   4     1736.40     1633.27     39.29 o 
   1   2   4     5442.49     5501.38     71.79 o 
   2   2   4      415.61      355.40     14.35 o 
   3   2   4       20.97       11.67      5.83 o 
   4   2   4     3323.63     3035.80     58.63 o 
   5   2   4    15180.27    16378.79    317.29 o 
   6   2   4     5199.36     5288.53    115.70 o 
   7   2   4     2822.84     2809.98     70.90 o 
   8   2   4      313.63      338.23     47.25 o 
   9   2   4      371.35      349.44     24.20 o 
  10   2   4     3633.64     3507.00     90.91 o 
  11   2   4     1621.92     1599.87     56.36 o 
  12   2   4     1085.45      978.92     47.77 o 
  13   2   4      877.61      916.61     46.24 o 
  14   2   4       37.22       13.28     18.53 o 
  15   2   4      340.25      293.11     33.30 o 
  16   2   4      199.57      190.61     30.27 o 
  17   2   4      280.74      341.49     38.10 o 
  18   2   4      358.52      421.91     43.13 o 
 -18   3   4        0.20       27.53     34.55 o 
 -17   3   4        8.65        3.49     25.36 o 
 -16   3   4       49.73       69.57     23.44 o 
 -15   3   4       36.04       21.87     19.43 o 
 -14   3   4      104.01      124.17     23.72 o 
 -13   3   4      255.12      270.03     29.25 o 
 -12   3   4      414.83      349.00     30.58 o 
 -11   3   4      454.14      449.98     24.96 o 
 -10   3   4       20.60       10.22      9.68 o 
  -9   3   4       48.12       43.99     14.03 o 
  -8   3   4       28.36       25.42      9.07 o 
  -7   3   4       18.18       16.88      5.57 o 
  -6   3   4      650.36      630.74     20.25 o 
  -5   3   4      404.06      330.99     14.85 o 
  -4   3   4     2164.41     2345.46     41.68 o 
  -3   3   4      342.82      339.81     12.72 o 
  -2   3   4     8093.22     9026.71    129.44 o 
  -1   3   4     2223.29     2262.91     35.57 o 
   0   3   4     2949.43     2858.45     41.22 o 
   1   3   4     3070.15     3143.66     40.94 o 
   2   3   4      440.62      494.44     16.66 o 
   3   3   4     1019.28     1112.98     23.32 o 
   4   3   4      496.77      527.72     18.78 o 
   5   3   4      353.51      305.76     15.60 o 
   6   3   4       50.61       58.15     18.17 o 
   7   3   4     3504.24     3588.37     86.11 o 
   8   3   4      903.31      902.38     34.80 o 
   9   3   4       38.56       43.39     13.78 o 
  10   3   4       28.28       26.69     35.86 o 
  11   3   4      621.84      669.91     35.70 o 
  12   3   4       41.70       25.36     16.46 o 
  13   3   4      134.79      178.98     27.24 o 
  14   3   4      106.48      120.57     21.98 o 
  15   3   4        8.51       30.63     20.05 o 
  16   3   4        2.88      -17.77     28.52 o 
  17   3   4        0.08      -20.21     21.03 o 
  18   3   4        6.25       18.38     23.88 o 
 -18   4   4       27.29       78.76     39.54 o 
 -17   4   4       60.42       85.02     26.15 o 
 -16   4   4      276.90      334.58     37.24 o 
 -15   4   4      425.01      401.95     44.41 o 
 -14   4   4      445.65      419.25     37.01 o 
 -13   4   4      102.44      160.81     25.22 o 
 -12   4   4        1.68        0.94     15.08 o 
 -11   4   4      489.34      440.71     32.92 o 
 -10   4   4      266.04      278.44     27.16 o 
  -9   4   4      516.20      605.74     42.09 o 
  -8   4   4     2803.21     2675.18     76.00 o 
  -7   4   4     1202.21     1038.13     63.92 o 
  -6   4   4     1972.12     1815.19     41.14 o 
  -5   4   4     3316.52     3261.38     55.84 o 
  -4   4   4     3371.99     3250.77     54.76 o 
  -3   4   4     6450.12     6609.23     99.26 o 
  -2   4   4     7238.13     6888.98     90.20 o 
  -1   4   4     8400.07     8194.81    105.89 o 
   0   4   4     4861.15     4723.50     59.05 o 
   1   4   4     5672.12     6154.33     75.14 o 
   2   4   4       36.26       57.34      5.71 o 
   3   4   4     3483.79     3372.40     49.74 o 
   4   4   4     6181.06     6156.34     84.01 o 
   5   4   4     4903.45     4937.94     79.32 o 
   6   4   4     3046.85     2992.61     54.30 o 
   7   4   4     1472.92     1409.72     47.86 o 
   8   4   4        1.77        8.25      8.86 o 
   9   4   4       41.08       45.72     11.28 o 
  10   4   4      396.23      381.61     23.07 o 
  11   4   4     1319.34     1187.76     52.28 o 
  12   4   4     1775.56     1813.74     68.00 o 
  13   4   4      512.64      541.10     66.90 o 
  14   4   4      739.58      715.91    103.32 o 
  15   4   4      147.52      170.80     29.51 o 
  16   4   4      371.21      294.35     36.97 o 
  17   4   4      122.87      112.38     28.22 o 
 -17   5   4       33.41       48.73     31.79 o 
 -16   5   4       41.50       58.07     23.34 o 
 -15   5   4        3.76       29.72     20.13 o 
 -14   5   4        1.35      -10.45     23.28 o 
 -13   5   4       60.40       82.32     22.02 o 
 -12   5   4       49.42       62.88     20.41 o 
 -11   5   4      750.44      682.32     41.17 o 
 -10   5   4      597.82      673.37     80.43 o 
  -9   5   4      488.39      511.59     39.94 o 
  -8   5   4       49.88       49.77     20.45 o 
  -7   5   4      250.25      295.35     25.25 o 
  -6   5   4       18.01       31.91     11.50 o 
  -5   5   4      278.37      319.08     28.74 o 
  -4   5   4     2094.25     2186.50     51.61 o 
  -3   5   4     1009.38      963.70     30.13 o 
  -2   5   4      199.48      196.94      8.65 o 
  -1   5   4        0.21        0.34      4.59 o 
   0   5   4      475.19      458.37     14.96 o 
   1   5   4     1049.46     1044.84     19.80 o 
   2   5   4     1049.16     1049.47     20.23 o 
   3   5   4      186.75      183.81      9.74 o 
   4   5   4        5.31        1.61      5.59 o 
   5   5   4      132.61      127.07     11.01 o 
   6   5   4        0.52        1.38      7.44 o 
   7   5   4       45.67       30.01     11.38 o 
   8   5   4      896.91      855.34     40.38 o 
   9   5   4      887.96      963.28     44.95 o 
  10   5   4      467.81      424.03     33.65 o 
  11   5   4       56.71       92.98     33.75 o 
  12   5   4      317.33      293.11     39.74 o 
  13   5   4      217.78      196.56     29.54 o 
  14   5   4      480.95      416.57     40.04 o 
  15   5   4       11.81      -13.08     20.35 o 
  16   5   4        5.34      -18.66     20.37 o 
  17   5   4       25.31       49.28     24.97 o 
 -16   6   4      109.07      161.53     31.96 o 
 -15   6   4      288.07      248.14     35.85 o 
 -14   6   4      182.92      181.26     47.61 o 
 -13   6   4      114.18      141.10     42.25 o 
 -12   6   4       59.22       68.57     21.60 o 
 -11   6   4       10.65        9.74     16.11 o 
 -10   6   4      333.77      339.56     30.88 o 
  -9   6   4      296.03      315.77     29.22 o 
  -8   6   4      138.52      125.37     21.17 o 
  -7   6   4     1550.76     1610.87     47.61 o 
  -6   6   4     5607.10     5591.46    110.53 o 
  -5   6   4       47.69       28.30     12.26 o 
  -4   6   4     1991.93     1895.24     49.02 o 
  -3   6   4     1577.78     1398.77     53.62 o 
  -2   6   4     3756.92     3736.25     76.75 o 
  -1   6   4     3659.55     3671.75     64.53 o 
   0   6   4     1266.99     1204.10     25.62 o 
   1   6   4       19.94       20.61      5.88 o 
   2   6   4       46.87       59.42     11.15 o 
   3   6   4     1994.68     1831.87     37.23 o 
   4   6   4     4148.06     4001.34     78.92 o 
   5   6   4     1399.28     1331.34     33.14 o 
   6   6   4      593.42      568.16     26.44 o 
   7   6   4       31.54       33.54     12.68 o 
   8   6   4      578.32      547.09     28.58 o 
   9   6   4       12.52       25.54     33.75 o 
  10   6   4       75.65       63.55     23.80 o 
  11   6   4       37.10       73.15     21.49 o 
  12   6   4     1211.65     1176.94     57.05 o 
  13   6   4     1579.29     1465.52     81.99 o 
  14   6   4        2.81       -9.64     20.59 o 
  15   6   4       61.73       47.47     47.85 o 
  16   6   4      107.63      110.10     29.40 o 
 -15   7   4        9.53       47.61     27.31 o 
 -14   7   4        5.95       28.31     23.07 o 
 -13   7   4      103.37      122.36     49.84 o 
 -12   7   4       60.96      121.97     26.23 o 
 -11   7   4       21.40       21.31     21.13 o 
 -10   7   4       19.61       40.09     18.51 o 
  -9   7   4       18.07       19.04     17.20 o 
  -8   7   4       27.93       39.85     17.31 o 
  -7   7   4       13.29       17.41     13.34 o 
  -6   7   4      571.61      525.50     28.29 o 
  -5   7   4       22.20        4.68     11.62 o 
  -4   7   4      233.85      240.25     19.82 o 
  -3   7   4      418.51      460.03     44.54 o 
  -2   7   4      180.43      182.04     16.79 o 
  -1   7   4      178.83      168.39     14.12 o 
   0   7   4        2.24        2.56     11.31 o 
   1   7   4      538.90      620.23     28.42 o 
   2   7   4      666.71      675.19     23.88 o 
   3   7   4      239.09      237.79     16.34 o 
   4   7   4        0.66        4.83      8.30 o 
   5   7   4        0.51        1.77      9.38 o 
   6   7   4        1.51        4.76      9.57 o 
   7   7   4      467.74      492.65     27.06 o 
   8   7   4      356.37      365.74     28.96 o 
   9   7   4        2.16        1.30     16.95 o 
  10   7   4      478.04      432.71     35.70 o 
  11   7   4       19.70       10.41     36.86 o 
  12   7   4      126.90      113.39     26.75 o 
  13   7   4       16.48        8.89     21.44 o 
  14   7   4       17.26       47.45     24.96 o 
  15   7   4      370.78      393.75     43.45 o 
 -14   8   4      172.65      200.04     34.34 o 
 -13   8   4      106.02      118.45     29.82 o 
 -12   8   4        1.03        7.67     27.56 o 
 -11   8   4       14.89      -11.51     18.86 o 
 -10   8   4       68.03       55.71     21.04 o 
  -9   8   4       55.91       94.97     22.47 o 
  -8   8   4      321.80      378.42     28.09 o 
  -7   8   4     1691.01     1625.72     51.15 o 
  -6   8   4      544.97      576.62     39.12 o 
  -5   8   4      604.76      600.78     30.34 o 
  -4   8   4       61.01       22.64     48.20 o 
  -3   8   4     6589.91     6191.35    154.49 o 
  -2   8   4     1099.69     1028.88     88.70 o 
  -1   8   4       58.35       43.80     23.62 o 
   0   8   4     1242.85     1228.21     61.67 o 
   1   8   4      283.40      269.76     22.16 o 
   2   8   4       17.06       20.49     12.96 o 
   3   8   4      234.05      260.86     33.98 o 
   4   8   4      755.07      838.41     35.25 o 
   5   8   4      707.76      652.92     46.48 o 
   6   8   4      503.66      526.01     34.51 o 
   7   8   4       22.89       11.69     16.45 o 
   8   8   4        2.37       -7.97     13.43 o 
   9   8   4       98.55       86.33     22.56 o 
  10   8   4        2.67       19.58     19.48 o 
  11   8   4        9.50       22.87     26.96 o 
  12   8   4      342.26      308.63     36.72 o 
  13   8   4      465.11      530.48     46.16 o 
  14   8   4       24.44       87.28     28.97 o 
 -12   9   4       30.02       90.18     26.72 o 
 -11   9   4       48.28      153.14     27.36 o 
 -10   9   4        4.44       11.05     21.31 o 
  -9   9   4        2.49      -18.85     27.96 o 
  -8   9   4        5.14        9.17     22.29 o 
  -7   9   4       18.23        8.44     19.91 o 
  -6   9   4       90.47      101.74     26.20 o 
  -5   9   4      496.87      522.93     41.02 o 
  -4   9   4        1.78       -3.42     26.52 o 
  -3   9   4       12.36       14.00     14.68 o 
  -2   9   4      570.46      559.87     62.06 o 
  -1   9   4        4.57       20.51     14.26 o 
   0   9   4      322.54      348.02     30.18 o 
   1   9   4      285.60      298.51     25.39 o 
   2   9   4      498.51      486.39     30.20 o 
   3   9   4      167.79      190.60     28.64 o 
   4   9   4       63.39       56.68     20.41 o 
   5   9   4        3.28        9.20     16.68 o 
   6   9   4       98.35      116.60     23.90 o 
   7   9   4      174.16      246.57     44.65 o 
   8   9   4      311.75      343.46     98.33 o 
   9   9   4      109.50      175.96     38.66 o 
  10   9   4       16.93       43.85     30.75 o 
  11   9   4       41.34       70.69     36.42 o 
  12   9   4       20.84       40.02     36.02 o 
 -10  10   4      152.39      172.53     44.97 o 
  -9  10   4      120.45       58.95     36.50 o 
  -8  10   4       16.51       43.37     33.75 o 
  -7  10   4      140.44      185.14     33.73 o 
  -6  10   4      394.49      329.76     49.24 o 
  -5  10   4        1.39       21.31     16.91 o 
  -4  10   4      695.57      590.68     36.27 o 
  -3  10   4      846.66      852.64     41.38 o 
  -2  10   4      547.86      568.24     34.87 o 
  -1  10   4        6.43       18.32     22.09 o 
   0  10   4        6.04       15.66     20.64 o 
   1  10   4       22.10       45.08     38.34 o 
   2  10   4       31.47       43.54     20.80 o 
   3  10   4      255.24      245.93     33.47 o 
   4  10   4      320.85      322.94     35.71 o 
   5  10   4      184.94      188.65     30.22 o 
   6  10   4      114.29      197.69     45.45 o 
   7  10   4       43.29       73.25     33.71 o 
   8  10   4        0.93      -15.66     24.84 o 
  -7  11   4       79.97       94.58     38.38 o 
  -6  11   4       40.26       36.56     24.39 o 
  -5  11   4       72.30       58.98     22.11 o 
  -4  11   4      128.01      171.58     32.80 o 
  -3  11   4       36.77       -9.56     23.55 o 
  -2  11   4        0.24       13.04     23.15 o 
  -1  11   4       12.84       46.17     41.38 o 
   0  11   4        3.73      -22.38     22.64 o 
   1  11   4      227.38      218.10     33.63 o 
   2  11   4      215.70      226.58     34.99 o 
   3  11   4       31.59       73.11     25.79 o 
   4  11   4        7.90       26.12     31.07 o 
   5  11   4        0.12       -4.07     31.07 o 
   6  11   4       17.30       66.94     36.42 o 
 -18   1   5      240.89      253.76     49.84 o 
 -17   1   5       19.08      -16.41     20.00 o 
 -16   1   5        8.46       -9.88     17.99 o 
 -15   1   5       97.26       94.10     18.50 o 
 -14   1   5      642.36      607.15     42.52 o 
 -13   1   5      755.94      724.76     32.68 o 
 -12   1   5     1244.57     1250.19     40.57 o 
 -11   1   5      560.51      539.97     21.73 o 
 -10   1   5      199.41      190.19     27.23 o 
  -9   1   5        9.36       12.06      8.01 o 
  -8   1   5     2360.46     2271.56     43.14 o 
  -7   1   5     3951.21     3778.20     62.41 o 
  -6   1   5     4478.40     4377.42     68.97 o 
  -5   1   5     6207.46     6472.37     95.78 o 
  -4   1   5      885.22      812.54     18.69 o 
  -3   1   5     1676.99     1864.28     32.71 o 
  -2   1   5     7326.07     7327.28    105.00 o 
  -1   1   5    19550.33    20030.26    245.15 o 
   0   1   5    16206.33    16992.38    233.54 o 
   1   1   5    11023.90    11791.90    164.91 o 
   2   1   5      515.43      526.05     14.64 o 
   3   1   5      590.17      564.51     19.16 o 
   4   1   5     7780.99     8474.49    172.52 o 
   5   1   5    17088.30    18341.23    355.09 o 
   6   1   5     7839.86     7892.49    165.31 o 
   7   1   5     6456.00     6605.66    143.59 o 
   8   1   5     2577.24     2480.42     95.29 o 
   9   1   5        1.20      -10.21     11.26 o 
  10   1   5      500.92      500.72     50.92 o 
  11   1   5      975.81      942.17     43.57 o 
  12   1   5     1744.98     1606.76     59.77 o 
  13   1   5      868.95      952.53     47.54 o 
  14   1   5     1092.00     1071.42     52.26 o 
  15   1   5      389.55      399.78     54.12 o 
  16   1   5        7.35        8.60     22.43 o 
  17   1   5       16.53       12.46     24.39 o 
  18   1   5       56.25       65.01     28.12 o 
 -18   2   5        3.64       32.26     23.54 o 
 -17   2   5       12.79       -2.30     20.47 o 
 -16   2   5       12.07       -1.57     19.60 o 
 -15   2   5      396.91      379.07     28.25 o 
 -14   2   5      246.50      229.12     24.65 o 
 -13   2   5       60.36       76.97     25.65 o 
 -12   2   5      322.08      382.42     24.01 o 
 -11   2   5      222.64      226.40     19.21 o 
 -10   2   5        1.61        4.25     11.35 o 
  -9   2   5      193.43      184.86     21.17 o 
  -8   2   5       50.82       39.41      8.17 o 
  -7   2   5        9.10        4.81      5.72 o 
  -6   2   5       15.27       17.86      5.47 o 
  -5   2   5      463.37      538.91     14.59 o 
  -4   2   5      985.63     1214.63     30.01 o 
  -3   2   5      623.30      615.40     21.32 o 
  -2   2   5    10835.27    12173.97    171.30 o 
  -1   2   5      763.05      825.02     19.58 o 
   0   2   5      328.34      395.41     13.21 o 
   1   2   5     1383.77     1570.10     30.00 o 
   2   2   5       97.53       86.04      7.76 o 
   3   2   5      283.63      255.31     13.82 o 
   4   2   5     3564.92     3978.02     74.63 o 
   5   2   5      257.37      245.83     17.65 o 
   6   2   5        0.34      -15.22     10.14 o 
   7   2   5       24.24       21.36     11.34 o 
   8   2   5        5.29       20.94     10.19 o 
   9   2   5       67.02       58.80     26.60 o 
  10   2   5      413.95      462.55     54.99 o 
  11   2   5      148.81      172.76     23.80 o 
  12   2   5        7.04       -4.24     16.58 o 
  13   2   5        0.23      -19.36     16.83 o 
  14   2   5        0.06      -25.13     17.43 o 
  15   2   5      128.47      104.04     27.25 o 
  16   2   5       96.54       83.58     27.35 o 
  17   2   5      120.98      131.65     30.39 o 
  18   2   5      140.54      111.83     46.25 o 
 -18   3   5      242.49      237.50     73.68 o 
 -17   3   5        4.40       15.09     22.19 o 
 -16   3   5       38.18        7.30     20.84 o 
 -15   3   5      296.70      262.34     45.61 o 
 -14   3   5      315.26      379.20     34.99 o 
 -13   3   5      859.62      853.03     45.16 o 
 -12   3   5      754.27      801.32     42.35 o 
 -11   3   5      830.56      772.44     30.62 o 
 -10   3   5      170.80      183.29     20.89 o 
  -9   3   5      329.06      322.24     19.61 o 
  -8   3   5     2287.67     2236.55     83.47 o 
  -7   3   5     2968.38     2871.45     59.77 o 
  -6   3   5     3712.17     3743.03     71.99 o 
  -5   3   5      841.53      789.82     24.17 o 
  -4   3   5      719.78      771.08     20.81 o 
  -3   3   5      247.34      315.46     12.98 o 
  -2   3   5     4504.73     4474.20     70.47 o 
  -1   3   5     9003.87     9307.88    119.21 o 
   0   3   5     6155.53     6172.28     92.78 o 
   1   3   5     1719.90     1515.08     25.95 o 
   2   3   5      901.86      894.87     18.32 o 
   3   3   5       75.75       61.43      8.83 o 
   4   3   5     1831.58     1985.75     51.02 o 
   5   3   5     3503.58     3150.50     63.69 o 
   6   3   5     6307.33     6160.31    134.09 o 
   7   3   5     4565.23     4514.57    105.04 o 
   8   3   5     1574.40     1501.25     48.93 o 
   9   3   5        1.75       -5.95     10.61 o 
  10   3   5       17.19       25.24     12.57 o 
  11   3   5      955.85      960.85     43.36 o 
  12   3   5     1105.95     1106.19     48.59 o 
  13   3   5      806.63      749.79     97.33 o 
  14   3   5      352.81      354.99     34.16 o 
  15   3   5      260.96      261.99     50.08 o 
  16   3   5      251.57      203.32     37.82 o 
  17   3   5       52.45       88.69     25.85 o 
  18   3   5      233.76      183.38     34.38 o 
 -17   4   5       50.44       32.88     24.42 o 
 -16   4   5       41.33       11.46     22.61 o 
 -15   4   5        1.40       -6.69     19.81 o 
 -14   4   5      165.74      112.26     29.99 o 
 -13   4   5       69.22       22.21     28.48 o 
 -12   4   5      656.89      511.99     36.44 o 
 -11   4   5       40.83       48.21     18.29 o 
 -10   4   5      284.04      243.80     29.71 o 
  -9   4   5        0.89       10.67     16.25 o 
  -8   4   5      256.40      221.18     23.32 o 
  -7   4   5      622.07      579.76     36.91 o 
  -6   4   5       78.28       85.30     10.57 o 
  -5   4   5       10.40        8.44      6.40 o 
  -4   4   5      147.28      150.27     10.57 o 
  -3   4   5        8.03       18.35      6.41 o 
  -2   4   5        7.01        2.14      5.61 o 
  -1   4   5      348.44      373.62     11.34 o 
   0   4   5       91.05      125.35      6.87 o 
   1   4   5     1292.68     1303.96     26.09 o 
   2   4   5        4.73       29.13      5.17 o 
   3   4   5     1755.73     1680.44     29.61 o 
   4   4   5      190.27      195.64     11.84 o 
   5   4   5       90.34       99.46     16.26 o 
   6   4   5      142.28      134.56     11.96 o 
   7   4   5      446.21      503.51     26.40 o 
   8   4   5      799.59      783.20     33.92 o 
   9   4   5      230.21      205.02     18.09 o 
  10   4   5       39.71       66.63     13.77 o 
  11   4   5       59.74       45.93     14.59 o 
  12   4   5       14.86       28.74     17.30 o 
  13   4   5       12.93        2.24     38.46 o 
  14   4   5       36.67       50.91     47.81 o 
  15   4   5      123.85      131.37     28.19 o 
  16   4   5      548.11      536.90     46.18 o 
  17   4   5        1.14       25.84     22.26 o 
 -17   5   5        0.52        3.59     32.59 o 
 -16   5   5      237.32      234.63     59.59 o 
 -15   5   5      243.15      254.41     33.82 o 
 -14   5   5      221.32      265.03     32.78 o 
 -13   5   5      215.88      257.43     31.64 o 
 -12   5   5      538.89      524.72     39.08 o 
 -11   5   5      142.83      177.55     26.06 o 
 -10   5   5        0.86        9.85     15.14 o 
  -9   5   5     1095.39     1104.23     65.62 o 
  -8   5   5     1818.79     1785.26     60.53 o 
  -7   5   5     2061.75     1944.93     62.76 o 
  -6   5   5      252.31      222.69     18.90 o 
  -5   5   5      519.55      534.60     33.85 o 
  -4   5   5      173.53      179.28     25.82 o 
  -3   5   5      748.34      624.13     25.02 o 
  -2   5   5     1780.49     1653.70     34.29 o 
  -1   5   5     3712.86     3551.53     64.22 o 
   0   5   5     2629.26     2486.51     36.24 o 
   1   5   5     1719.69     1658.69     27.26 o 
   2   5   5      127.11      157.02      8.66 o 
   3   5   5      838.58      815.52     20.62 o 
   4   5   5      393.66      331.47     14.59 o 
   5   5   5     1248.84     1151.64     47.81 o 
   6   5   5     3001.20     2772.11     53.00 o 
   7   5   5     1903.89     1803.80     40.59 o 
   8   5   5      787.50      740.82     57.83 o 
   9   5   5     1972.84     2017.87     68.74 o 
  10   5   5      779.70      739.55     42.76 o 
  11   5   5      812.88      821.35     86.03 o 
  12   5   5      210.73      242.26     31.30 o 
  13   5   5      673.97      741.76     47.87 o 
  14   5   5      773.35      686.40     48.54 o 
  15   5   5      257.19      229.27     35.07 o 
  16   5   5        3.01       -4.46     20.58 o 
  17   5   5       13.58        4.31     30.75 o 
 -16   6   5       54.54      104.49     54.39 o 
 -15   6   5       88.39      100.68     28.32 o 
 -14   6   5       38.03       40.15     23.27 o 
 -13   6   5        8.10       -4.36     18.27 o 
 -12   6   5       42.76       77.08     22.45 o 
 -11   6   5      252.92      259.43     30.19 o 
 -10   6   5      369.53      399.93     33.32 o 
  -9   6   5      178.16      210.98     47.25 o 
  -8   6   5      482.69      497.74     54.39 o 
  -7   6   5      415.67      379.17     25.17 o 
  -6   6   5     1117.57     1011.80     36.13 o 
  -5   6   5      115.49      118.87     16.57 o 
  -4   6   5      166.35      172.66     17.33 o 
  -3   6   5     1536.93     1425.17     41.47 o 
  -2   6   5      211.26      215.20     17.69 o 
  -1   6   5     1063.82     1024.63     28.00 o 
   0   6   5        5.90        0.53      7.68 o 
   1   6   5        7.59        1.00      6.88 o 
   2   6   5       24.32       36.30      7.11 o 
   3   6   5      302.53      313.77     12.47 o 
   4   6   5     1195.75     1175.47     32.19 o 
   5   6   5      200.60      246.83     20.28 o 
   6   6   5      110.61      122.91     16.33 o 
   7   6   5      346.36      380.79     24.18 o 
   8   6   5       58.91       57.40     14.91 o 
   9   6   5        1.84       24.62     23.36 o 
  10   6   5      143.59      135.19     24.29 o 
  11   6   5       22.37        0.94     18.41 o 
  12   6   5      163.07      220.96     42.65 o 
  13   6   5        1.33      -11.97     22.56 o 
  14   6   5      105.86       83.11     46.41 o 
  15   6   5        3.32        8.00     21.07 o 
  16   6   5      126.02      101.89     28.61 o 
 -15   7   5      121.41      227.07     55.23 o 
 -14   7   5      138.43      155.32     29.74 o 
 -13   7   5      329.38      371.25     45.45 o 
 -12   7   5       80.00       98.42     23.89 o 
 -11   7   5      178.51      171.20     27.48 o 
 -10   7   5        0.31      -13.43     15.90 o 
  -9   7   5      104.58      134.94     23.76 o 
  -8   7   5      765.88      717.54     82.07 o 
  -7   7   5      987.08      908.40     37.09 o 
  -6   7   5       86.74       86.38     15.86 o 
  -5   7   5       34.93       39.68     13.63 o 
  -4   7   5      678.43      704.07     36.16 o 
  -3   7   5      606.95      557.30     27.42 o 
  -2   7   5      650.22      616.35     33.79 o 
  -1   7   5     2774.59     2616.02     52.89 o 
   0   7   5     4271.21     4142.47     91.87 o 
   1   7   5      143.79      143.77     17.57 o 
   2   7   5       34.21       47.18     13.91 o 
   3   7   5      135.59      159.58     23.64 o 
   4   7   5      671.20      665.69     24.47 o 
   5   7   5      491.09      461.71     24.47 o 
   6   7   5      334.28      350.12     23.30 o 
   7   7   5      144.64      148.75     18.48 o 
   8   7   5     1366.67     1392.22     71.64 o 
   9   7   5      383.28      480.78     59.63 o 
  10   7   5        6.55       21.54     18.34 o 
  11   7   5      593.76      569.81     52.28 o 
  12   7   5      399.67      478.93     41.84 o 
  13   7   5      177.29      243.27     34.06 o 
  14   7   5      205.05      280.81     37.82 o 
  15   7   5      320.30      292.98     38.62 o 
 -13   8   5        3.59       25.54     22.83 o 
 -12   8   5       16.41       12.33     21.36 o 
 -11   8   5       47.86       67.00     22.76 o 
 -10   8   5        9.48       27.75     19.13 o 
  -9   8   5       62.67       68.65     30.67 o 
  -8   8   5      350.79      324.02     27.05 o 
  -7   8   5       25.01       11.18     18.96 o 
  -6   8   5      135.69       87.41     17.82 o 
  -5   8   5      265.68      263.04     23.19 o 
  -4   8   5        3.29        5.44     16.68 o 
  -3   8   5      568.46      590.92     92.38 o 
  -2   8   5      562.46      630.34     75.60 o 
  -1   8   5      303.69      280.60     23.35 o 
   0   8   5      186.69      159.78     24.63 o 
   1   8   5      264.11      270.47     48.28 o 
   2   8   5      396.62      390.79     63.34 o 
   3   8   5      288.01      312.02     31.60 o 
   4   8   5       52.68       59.84     19.45 o 
   5   8   5       10.87       17.67     23.80 o 
   6   8   5      640.50      587.32    121.85 o 
   7   8   5       64.87       54.95     36.30 o 
   8   8   5        1.33       -2.21     29.75 o 
   9   8   5       78.88       64.02     22.80 o 
  10   8   5       77.82      102.87     30.75 o 
  11   8   5        2.04       25.79     21.33 o 
  12   8   5       38.71       40.01     33.03 o 
  13   8   5       30.17       69.37     26.45 o 
 -12   9   5       44.80      120.45     38.66 o 
 -11   9   5       51.00       32.50     21.97 o 
 -10   9   5        7.55      -16.30     19.80 o 
  -9   9   5       98.98       83.64     23.22 o 
  -8   9   5      169.36      108.82     27.11 o 
  -7   9   5      164.14      223.05     32.96 o 
  -6   9   5        4.84       39.78     26.00 o 
  -5   9   5       10.99       11.13     19.19 o 
  -4   9   5      407.89      460.05     49.76 o 
  -3   9   5      351.06      368.79     35.66 o 
  -2   9   5        6.69       10.60     20.72 o 
  -1   9   5     2888.98     2630.92     88.41 o 
   0   9   5     2460.31     2247.81    166.58 o 
   1   9   5      139.68      156.15     28.07 o 
   2   9   5        8.94       34.33     20.10 o 
   3   9   5       48.85       29.11     20.09 o 
   4   9   5      553.94      546.83     47.33 o 
   5   9   5      206.73      177.26     28.89 o 
   6   9   5       63.36       61.09     22.47 o 
   7   9   5      467.57      489.26     41.54 o 
   8   9   5      271.35      274.77     48.32 o 
   9   9   5      169.45      183.23     41.46 o 
  10   9   5        3.42        0.32     27.16 o 
  11   9   5       63.04       19.65     34.03 o 
  12   9   5      496.87      534.04     66.46 o 
  -9  10   5      341.79      309.36     55.35 o 
  -8  10   5       35.98       84.02     28.03 o 
  -7  10   5       32.99       32.22     24.51 o 
  -6  10   5      106.09      127.84     28.49 o 
  -5  10   5      157.82      185.49     33.29 o 
  -4  10   5      550.90      570.08     49.80 o 
  -3  10   5      189.14      218.51     33.58 o 
  -2  10   5      454.49      627.72     47.19 o 
  -1  10   5      144.64      156.41     33.59 o 
   0  10   5        0.18       15.94     21.75 o 
   1  10   5      120.32      139.78     34.15 o 
   2  10   5      675.56      689.04    136.91 o 
   3  10   5      149.48      159.07     29.61 o 
   4  10   5       50.91       33.02     22.62 o 
   5  10   5        6.36        1.90     21.44 o 
   6  10   5       10.57       18.52     21.85 o 
   7  10   5        5.59       21.75     22.33 o 
   8  10   5        1.67       39.30     31.95 o 
   9  10   5        8.83       23.24     29.63 o 
  -6  11   5        4.46      -26.07     22.99 o 
  -5  11   5       22.27       38.72     27.09 o 
  -4  11   5        7.45       19.27     24.81 o 
  -3  11   5       23.04       21.61     25.33 o 
  -2  11   5       56.21       39.04     25.44 o 
  -1  11   5      179.99      246.14     36.35 o 
   0  11   5      328.68      283.49     37.22 o 
   1  11   5      215.05      224.19     34.71 o 
   2  11   5       30.22       17.12     23.64 o 
   3  11   5      120.70      150.59     31.20 o 
   4  11   5       43.46       72.70     27.17 o 
   5  11   5      114.49       98.73     38.10 o 
   6  11   5      107.25      114.62     41.69 o 
 -18   0   6       17.97       31.07     35.30 o 
 -17   0   6      384.31      395.38     56.07 o 
 -16   0   6     1071.73     1080.23     77.88 o 
 -15   0   6       81.40       72.29     33.39 o 
 -14   0   6      804.33      758.65     61.18 o 
 -13   0   6     1271.32     1370.66     76.84 o 
 -12   0   6     2108.32     2015.36     64.53 o 
 -11   0   6     1738.84     1818.86     58.58 o 
 -10   0   6     1760.64     1634.66     72.77 o 
  -9   0   6        5.31        7.54     15.74 o 
  -8   0   6     1557.70     1478.93     46.66 o 
  -7   0   6     2467.99     2448.17     63.61 o 
  -6   0   6     2514.82     2384.55     61.06 o 
  -5   0   6     1377.75     1205.03     78.88 o 
  -4   0   6     2825.16     2798.76     84.59 o 
  -3   0   6        4.18       -0.13     15.54 o 
  -2   0   6     3576.75     4029.19     89.20 o 
  -1   0   6     1113.02     1376.93     38.52 o 
   0   0   6      229.13      161.64     13.16 o 
   1   0   6      355.46      277.91     11.70 o 
   2   0   6     3303.77     3759.26     81.29 o 
   3   0   6    14142.04    16217.75    446.66 o 
   4   0   6       61.02       48.00     15.10 o 
   5   0   6     2322.35     2372.29     88.58 o 
   6   0   6     1175.62     1133.91     56.55 o 
   7   0   6     8143.37     8623.63    259.03 o 
   8   0   6     5199.61     4494.25    152.00 o 
   9   0   6     1922.84     1969.24     88.50 o 
  10   0   6      165.27      159.43     32.91 o 
  11   0   6      325.21      367.35     43.69 o 
  12   0   6      366.80      423.42     47.69 o 
  13   0   6     1240.69     1109.22     73.49 o 
  14   0   6     1853.07     1877.22    100.40 o 
  15   0   6     1658.44     1587.76     94.97 o 
  16   0   6      579.07      545.07     64.22 o 
  17   0   6       13.64       83.63     41.93 o 
  18   0   6        0.98       -3.91     35.15 o 
 -18   1   6       11.26       61.10     36.66 o 
 -17   1   6        7.96       16.24     22.20 o 
 -16   1   6       54.99       27.54     21.37 o 
 -15   1   6        9.60        9.20     18.92 o 
 -14   1   6       13.37       19.26     14.43 o 
 -13   1   6      128.30      121.96     17.99 o 
 -12   1   6        0.89       -5.04     11.33 o 
 -11   1   6       39.10       22.67     12.20 o 
 -10   1   6        0.06        6.38     10.91 o 
  -9   1   6      492.39      515.49     19.75 o 
  -8   1   6       58.88       54.46      9.13 o 
  -7   1   6      387.59      397.68     23.13 o 
  -6   1   6      626.27      654.36     21.81 o 
  -5   1   6        0.91        2.05      5.15 o 
  -4   1   6      950.80      986.93     22.19 o 
  -3   1   6       42.69       45.36      6.42 o 
  -2   1   6        0.95        8.35      4.74 o 
  -1   1   6      830.10      739.13     16.26 o 
   0   1   6    10513.74    11858.15    167.14 o 
   1   1   6     5916.87     6495.16     96.42 o 
   2   1   6      129.07      107.31      8.25 o 
   3   1   6      241.76      309.80     15.80 o 
   4   1   6       99.52       88.86     12.62 o 
   5   1   6      791.25      695.47     40.82 o 
   6   1   6     1385.95     1402.09     45.22 o 
   7   1   6       17.28       11.69     15.90 o 
   8   1   6       26.92       28.71     13.10 o 
   9   1   6       62.07       71.61     24.60 o 
  10   1   6        1.78       -8.74     13.90 o 
  11   1   6      308.76      288.59     49.44 o 
  12   1   6       31.87       25.93     26.40 o 
  13   1   6      223.04      193.99     28.04 o 
  14   1   6      103.38      116.28     26.56 o 
  15   1   6       95.27       91.16     27.36 o 
  16   1   6      117.18      144.31     30.20 o 
  17   1   6        0.05       -2.25     24.36 o 
  18   1   6        2.35      -22.17     24.79 o 
 -18   2   6      397.66      378.61     57.91 o 
 -17   2   6      466.71      453.13     59.75 o 
 -16   2   6      233.24      242.65     49.84 o 
 -15   2   6       13.87       27.95     19.58 o 
 -14   2   6      504.34      517.21     30.00 o 
 -13   2   6     1688.58     1668.11     49.89 o 
 -12   2   6     2521.92     2519.82     62.63 o 
 -11   2   6     1906.43     1842.13     50.04 o 
 -10   2   6      551.09      505.00     25.03 o 
  -9   2   6       47.99       38.39     11.48 o 
  -8   2   6      141.38      152.57     20.32 o 
  -7   2   6     1408.68     1306.63     71.72 o 
  -6   2   6     4076.18     4109.29     78.74 o 
  -5   2   6     4235.87     4284.47     67.49 o 
  -4   2   6      560.16      492.02     13.99 o 
  -3   2   6      243.96      241.23      9.34 o 
  -2   2   6      239.22      258.28     12.27 o 
  -1   2   6     3363.85     3514.68     57.82 o 
   0   2   6       40.12       36.11      6.61 o 
   1   2   6     3881.71     3662.90     59.84 o 
   2   2   6     5406.10     5384.66     83.19 o 
   3   2   6       99.68       63.84      9.56 o 
   4   2   6      101.97       94.56     13.60 o 
   5   2   6      371.13      310.79     20.55 o 
   6   2   6     6037.04     6122.62    135.17 o 
   7   2   6     5369.09     5127.76    129.48 o 
   8   2   6     3026.45     3075.35    113.58 o 
   9   2   6     1352.18     1274.88     47.78 o 
  10   2   6      206.82      222.53     25.04 o 
  11   2   6      122.34      122.90     22.29 o 
  12   2   6      770.69      773.08     52.92 o 
  13   2   6     1166.80     1204.53     69.77 o 
  14   2   6     1726.78     1556.08    106.35 o 
  15   2   6      959.52      993.72     54.49 o 
  16   2   6      397.41      390.85     74.56 o 
  17   2   6      188.86      261.00     37.30 o 
  18   2   6       58.66       -0.72     37.78 o 
 -17   3   6        3.47      -13.02     21.28 o 
 -16   3   6        8.56       15.03     20.88 o 
 -15   3   6       73.95       53.69     22.88 o 
 -14   3   6       14.21        8.60     18.99 o 
 -13   3   6      178.84      118.39     41.50 o 
 -12   3   6      119.99      165.40     26.52 o 
 -11   3   6       88.14       67.10     14.26 o 
 -10   3   6      371.85      367.02     22.14 o 
  -9   3   6        2.54        6.91      9.55 o 
  -8   3   6       16.56       15.98      9.31 o 
  -7   3   6        2.94        4.53      8.15 o 
  -6   3   6      709.97      688.84     24.24 o 
  -5   3   6       27.25       33.33      8.62 o 
  -4   3   6        0.46        5.90      6.65 o 
  -3   3   6      553.69      608.68     22.25 o 
  -2   3   6     1306.11     1552.48     34.48 o 
  -1   3   6      250.63      271.34     19.68 o 
   0   3   6     3318.15     3864.81     63.49 o 
   1   3   6     1486.17     1671.73     28.31 o 
   2   3   6     1095.57     1168.43     26.92 o 
   3   3   6     3971.06     4148.01     68.30 o 
   4   3   6     1392.98     1281.99     55.88 o 
   5   3   6      637.49      621.90     23.59 o 
   6   3   6       25.73       26.28      9.66 o 
   7   3   6      653.95      718.08     48.08 o 
   8   3   6      266.08      284.24     23.55 o 
   9   3   6      408.09      435.03     28.78 o 
  10   3   6      127.43       99.39     19.39 o 
  11   3   6       12.28       30.66     16.46 o 
  12   3   6        0.38       18.64     16.85 o 
  13   3   6       13.74       41.92     18.56 o 
  14   3   6        0.02      -12.55     20.07 o 
  15   3   6        8.83       29.47     35.15 o 
  16   3   6       24.03      -11.66     32.27 o 
  17   3   6       46.17       30.58     22.66 o 
 -17   4   6      159.08      176.07     31.61 o 
 -16   4   6      174.20      197.16     31.34 o 
 -15   4   6       10.47       -3.90     19.67 o 
 -14   4   6      619.85      632.60     44.32 o 
 -13   4   6     1260.91     1229.98     96.17 o 
 -12   4   6     1298.34     1277.18     55.43 o 
 -11   4   6     1181.25     1165.83     56.59 o 
 -10   4   6      348.13      392.72     31.67 o 
  -9   4   6      149.07      144.11     20.97 o 
  -8   4   6      140.02      142.77     20.08 o 
  -7   4   6      243.91      227.34     23.68 o 
  -6   4   6     2815.45     2608.03     67.95 o 
  -5   4   6     7591.98     6933.71    234.98 o 
  -4   4   6     3035.57     2860.31     52.38 o 
  -3   4   6      417.01      346.62     15.08 o 
  -2   4   6      203.98      172.64     11.57 o 
  -1   4   6     1683.54     1461.02     31.80 o 
   0   4   6     5662.18     5622.74     70.36 o 
   1   4   6     6517.58     6432.54     79.61 o 
   2   4   6      415.19      359.88     11.50 o 
   3   4   6       10.80        6.79      7.57 o 
   4   4   6        2.80        7.94      7.97 o 
   5   4   6     2665.62     2465.85     65.74 o 
   6   4   6     1689.11     1534.74     92.75 o 
   7   4   6     1362.77     1314.74     68.29 o 
   8   4   6     2013.86     2039.85     62.09 o 
   9   4   6      490.56      475.21     38.18 o 
  10   4   6        5.55       10.80     15.23 o 
  11   4   6       69.47       71.41     20.17 o 
  12   4   6      438.97      466.15     52.48 o 
  13   4   6      477.73      459.75     39.37 o 
  14   4   6      815.62      874.45     55.87 o 
  15   4   6      453.61      409.03     40.83 o 
  16   4   6      202.22      275.50     57.51 o 
  17   4   6       97.03       59.63     36.50 o 
 -16   5   6      325.30      329.95     39.99 o 
 -15   5   6       30.04       40.90     23.28 o 
 -14   5   6       17.60       16.15     20.16 o 
 -13   5   6       76.61       90.33     22.93 o 
 -12   5   6        9.81       11.13     15.97 o 
 -11   5   6      109.24      110.85     22.25 o 
 -10   5   6      487.69      463.70     53.24 o 
  -9   5   6      309.10      285.91     27.68 o 
  -8   5   6      331.95      331.24     28.77 o 
  -7   5   6      517.77      534.83     37.30 o 
  -6   5   6        7.85       12.25     11.55 o 
  -5   5   6      342.18      327.10     21.86 o 
  -4   5   6        2.67      -18.08     15.45 o 
  -3   5   6      109.22       99.70     14.16 o 
  -2   5   6      461.78      392.16     48.63 o 
  -1   5   6     1664.64     1540.55     49.86 o 
   0   5   6     1055.22      932.34     21.95 o 
   1   5   6      649.53      653.28     18.09 o 
   2   5   6      117.36      119.17      9.54 o 
   3   5   6     2988.23     3008.89     50.43 o 
   4   5   6      218.72      206.57     12.46 o 
   5   5   6        7.37       21.84      8.64 o 
   6   5   6      351.75      364.01     18.17 o 
   7   5   6       43.97       35.17     13.08 o 
   8   5   6        0.49      -15.36     17.85 o 
   9   5   6       86.76      115.20     22.17 o 
  10   5   6        1.50       25.96     16.83 o 
  11   5   6       24.49       22.60     17.93 o 
  12   5   6      186.48      194.32     32.11 o 
  13   5   6        3.62       -7.57     17.87 o 
  14   5   6        0.03        2.04     36.90 o 
  15   5   6       40.59       61.44     24.55 o 
  16   5   6        3.79      -27.46     21.21 o 
 -15   6   6       72.73      109.56     34.99 o 
 -14   6   6      106.34      191.42     30.78 o 
 -13   6   6      386.66      313.09     62.90 o 
 -12   6   6      532.36      570.87     68.85 o 
 -11   6   6      335.02      354.95     34.78 o 
 -10   6   6      277.80      309.81     48.40 o 
  -9   6   6        0.84       -5.41     14.73 o 
  -8   6   6       28.05        8.84     23.84 o 
  -7   6   6      337.43      333.41     24.87 o 
  -6   6   6      320.36      350.31     24.38 o 
  -5   6   6     2164.01     1936.05     53.23 o 
  -4   6   6     2205.64     1983.82     52.75 o 
  -3   6   6       18.41       27.02     11.84 o 
  -2   6   6      258.60      245.48     24.07 o 
  -1   6   6     1765.89     1750.15     39.52 o 
   0   6   6     1931.20     1814.00     47.27 o 
   1   6   6     1698.87     1597.15     36.43 o 
   2   6   6     2654.21     2498.11     75.45 o 
   3   6   6        5.46       10.89      8.80 o 
   4   6   6     2202.56     2162.10     46.54 o 
   5   6   6      898.77      876.81     46.45 o 
   6   6   6      743.03      685.99     30.03 o 
   7   6   6     1668.58     1602.74     98.53 o 
   8   6   6     2131.75     2046.79     56.82 o 
   9   6   6       10.49       10.12     17.57 o 
  10   6   6      176.74      219.00     28.67 o 
  11   6   6       13.35       21.93     31.27 o 
  12   6   6      244.33      232.51     31.60 o 
  13   6   6      747.13      727.72     50.63 o 
  14   6   6      140.66      180.83     32.06 o 
  15   6   6      277.63      283.84     38.79 o 
 -14   7   6      167.84      218.21     35.67 o 
 -13   7   6       52.73       31.00     23.17 o 
 -12   7   6        0.16      -11.25     32.03 o 
 -11   7   6       77.98       81.95     22.22 o 
 -10   7   6      298.91      315.97     32.77 o 
  -9   7   6      518.21      606.10     61.10 o 
  -8   7   6      451.38      474.66     38.70 o 
  -7   7   6       10.82      -10.91     19.32 o 
  -6   7   6       47.21       43.35     14.58 o 
  -5   7   6       53.69       58.76     15.22 o 
  -4   7   6     2757.99     2584.86     87.51 o 
  -3   7   6      503.37      618.79     54.50 o 
  -2   7   6       22.02        7.90     11.65 o 
  -1   7   6     1092.11     1081.73     37.12 o 
   0   7   6      346.18      340.66     22.30 o 
   1   7   6      961.16      944.42     66.86 o 
   2   7   6      678.73      658.54     39.30 o 
   3   7   6      101.59      125.73     24.24 o 
   4   7   6      207.81      195.81     26.50 o 
   5   7   6       29.40       25.51     16.41 o 
   6   7   6       42.34       50.63     18.36 o 
   7   7   6      242.88      262.85     22.82 o 
   8   7   6        0.13      -13.04     12.93 o 
   9   7   6      108.68      143.52     24.38 o 
  10   7   6       26.88        4.99     24.92 o 
  11   7   6      104.98      125.38     35.03 o 
  12   7   6      304.12      249.57     33.93 o 
  13   7   6      200.37      190.60     32.98 o 
  14   7   6        0.03       11.10     23.57 o 
 -13   8   6      247.86      320.44     79.80 o 
 -12   8   6      229.39      339.24     59.91 o 
 -11   8   6      541.84      542.81     43.57 o 
 -10   8   6      146.09      169.02     28.59 o 
  -9   8   6       12.18        5.53     29.35 o 
  -8   8   6        0.95       12.36     18.26 o 
  -7   8   6       27.19       45.74     16.55 o 
  -6   8   6      446.04      396.94     28.07 o 
  -5   8   6      783.35      783.41     64.44 o 
  -4   8   6     1151.69     1019.98     59.86 o 
  -3   8   6        0.57      -15.66     16.52 o 
  -2   8   6       40.01       26.57     18.85 o 
  -1   8   6      425.93      400.85     35.41 o 
   0   8   6     1126.66      993.77     48.26 o 
   1   8   6     1586.61     1637.70     64.14 o 
   2   8   6      695.56      742.21     44.35 o 
   3   8   6      366.99      375.98     62.30 o 
   4   8   6        8.60       -7.77     16.37 o 
   5   8   6        2.02       -5.79     16.80 o 
   6   8   6      424.14      426.67     37.16 o 
   7   8   6     1562.33     1524.10     89.14 o 
   8   8   6      224.99      239.15     45.45 o 
   9   8   6      251.43      250.39     30.04 o 
  10   8   6       22.67        9.59     19.78 o 
  11   8   6       65.72       45.58     30.91 o 
  12   8   6        3.29       13.05     22.07 o 
  13   8   6       83.38      114.27     29.23 o 
 -11   9   6       74.65       12.61     24.08 o 
 -10   9   6      262.42      253.93     52.60 o 
  -9   9   6      366.51      316.87     35.39 o 
  -8   9   6       42.47       60.99     41.38 o 
  -7   9   6        3.54       21.05     21.94 o 
  -6   9   6        1.98        4.96     22.08 o 
  -5   9   6      229.98      170.05     30.50 o 
  -4   9   6       48.28       55.68     39.38 o 
  -3   9   6      616.77      638.67     45.78 o 
  -2   9   6      901.05      936.84     95.41 o 
  -1   9   6       85.93       56.35     22.99 o 
   0   9   6       63.94       78.68     24.21 o 
   1   9   6       30.15       32.60     25.64 o 
   2   9   6      150.47      144.72     27.56 o 
   3   9   6      157.91      202.99     30.78 o 
   4   9   6       24.32       31.99     21.42 o 
   5   9   6        1.70       32.79     21.54 o 
   6   9   6      155.65      184.62     57.83 o 
   7   9   6       65.62       37.71     22.44 o 
   8   9   6       19.32       20.07     22.04 o 
   9   9   6       13.81       30.27     34.19 o 
  -8  10   6        5.02       37.80     24.59 o 
  -7  10   6       16.64       21.64     23.59 o 
  -6  10   6       95.07      106.69     28.52 o 
  -5  10   6        7.97       14.55     23.90 o 
  -4  10   6        1.66        0.32     30.23 o 
  -3  10   6       56.55       63.20     27.02 o 
  -2  10   6        2.55       12.91     28.40 o 
  -1  10   6       31.15       19.19     33.47 o 
   0  10   6        2.18      -22.36     20.96 o 
   1  10   6      251.68      206.47     32.51 o 
   2  10   6      496.64      565.55    100.08 o 
   3  10   6        3.35       -0.71     22.24 o 
   4  10   6        1.05       10.41     29.19 o 
   5  10   6        2.99       12.57     33.35 o 
   6  10   6      397.71      391.98     40.76 o 
   7  10   6      444.49      402.80     54.91 o 
   8  10   6      214.21      226.19     34.65 o 
   9  10   6       39.08       49.10     34.27 o 
  -5  11   6        0.70      -17.17     31.47 o 
  -4  11   6       19.05        5.27     24.31 o 
  -3  11   6      156.68      173.06     33.78 o 
  -2  11   6      249.67      270.00     38.60 o 
  -1  11   6       38.79       67.54     26.55 o 
   0  11   6       12.27       -0.38     23.71 o 
   1  11   6        0.84       11.34     24.68 o 
   2  11   6        0.52       18.53     22.88 o 
   3  11   6       17.63       57.52     54.67 o 
   4  11   6       67.34       70.31     27.34 o 
   5  11   6      318.65      398.42     59.19 o 
 -17   1   7      776.60      759.61     49.87 o 
 -16   1   7       82.24       66.72     24.36 o 
 -15   1   7       40.81      -18.56     18.09 o 
 -14   1   7       24.85       10.25     18.26 o 
 -13   1   7      478.53      580.74     37.75 o 
 -12   1   7     1622.77     1626.61     48.05 o 
 -11   1   7     1451.28     1519.57     44.63 o 
 -10   1   7     1019.20      976.07     36.54 o 
  -9   1   7      809.62      815.73     33.27 o 
  -8   1   7        0.76        7.45      9.10 o 
  -7   1   7       24.23       29.44      7.87 o 
  -6   1   7      764.00      674.39     19.78 o 
  -5   1   7     4436.08     4401.31     70.54 o 
  -4   1   7     3610.97     3431.89     56.99 o 
  -3   1   7     3044.80     2866.48     49.00 o 
  -2   1   7     4169.24     4571.96     71.86 o 
  -1   1   7     1143.84     1355.85     25.15 o 
   0   1   7     2390.55     2636.08     46.08 o 
   1   1   7     4467.19     4731.39     74.38 o 
   2   1   7     1469.58     1340.50     28.69 o 
   3   1   7     1172.60     1079.86     25.41 o 
   4   1   7     2508.11     2665.00    101.60 o 
   5   1   7      586.82      682.93     47.05 o 
   6   1   7       27.50       31.15     12.00 o 
   7   1   7     2024.36     1907.62     92.06 o 
   8   1   7     2759.01     2882.37    114.70 o 
   9   1   7     1290.26     1290.39     50.07 o 
  10   1   7     1292.50     1312.54     52.69 o 
  11   1   7      173.96      146.79     24.18 o 
  12   1   7      311.69      293.74     75.72 o 
  13   1   7      960.45      864.17     83.51 o 
  14   1   7      884.48      806.12     48.99 o 
  15   1   7      473.51      501.86     43.11 o 
  16   1   7      245.83      284.85     38.44 o 
  17   1   7      329.16      301.32     67.02 o 
 -17   2   7        4.43      -40.90     27.96 o 
 -16   2   7       22.35        4.87     31.15 o 
 -15   2   7       41.27       78.28     36.50 o 
 -14   2   7      149.82      134.55     20.78 o 
 -13   2   7        0.14        5.95     13.85 o 
 -12   2   7      159.22      132.56     18.16 o 
 -11   2   7       67.87       68.96     15.90 o 
 -10   2   7      467.99      509.91     25.85 o 
  -9   2   7       50.09       73.09     13.66 o 
  -8   2   7      179.44      184.21     16.03 o 
  -7   2   7       22.51       33.44      9.92 o 
  -6   2   7        3.63       10.21      8.32 o 
  -5   2   7        4.67        6.20      7.74 o 
  -4   2   7      183.54      174.84     14.25 o 
  -3   2   7       25.98       14.17      9.59 o 
  -2   2   7        0.46        5.70      6.26 o 
  -1   2   7       14.52       14.06      6.37 o 
   0   2   7      271.11      332.09     16.18 o 
   1   2   7      340.52      358.97     14.65 o 
   2   2   7        0.05       10.77      6.19 o 
   3   2   7        3.94        0.46      5.75 o 
   4   2   7      543.21      577.49     50.00 o 
   5   2   7        8.28       19.79     11.66 o 
   6   2   7      426.43      426.44     46.41 o 
   7   2   7      558.27      560.36     65.90 o 
   8   2   7      517.09      473.97     43.05 o 
   9   2   7       10.80       25.33     14.44 o 
  10   2   7      441.89      418.19     32.87 o 
  11   2   7       13.44        2.18     22.68 o 
  12   2   7      345.85      260.44     30.36 o 
  13   2   7        0.47       -0.93     19.38 o 
  14   2   7       54.69       56.12     25.02 o 
  15   2   7      192.73      143.52     31.48 o 
  16   2   7        8.19       23.14     25.58 o 
  17   2   7       10.37       -9.40     25.50 o 
 -17   3   7      286.41      401.85     60.86 o 
 -16   3   7      341.52      313.33     57.03 o 
 -15   3   7       75.68       68.17     24.91 o 
 -14   3   7        5.95       -3.49     26.56 o 
 -13   3   7       41.97       61.07     24.04 o 
 -12   3   7     1640.87     1576.61     61.34 o 
 -11   3   7     3077.55     2932.27     87.46 o 
 -10   3   7     2217.28     1927.57     94.49 o 
  -9   3   7      936.18      880.21     31.80 o 
  -8   3   7      710.67      734.59     30.07 o 
  -7   3   7      734.15      683.03     26.19 o 
  -6   3   7     3520.21     3403.32     70.04 o 
  -5   3   7     3215.65     3027.52     63.32 o 
  -4   3   7     4050.40     3857.13     66.12 o 
  -3   3   7     6044.91     6147.32     96.24 o 
  -2   3   7     1178.92     1110.11     27.17 o 
  -1   3   7        0.75        3.62      6.21 o 
   0   3   7       41.23      101.79     10.12 o 
   1   3   7     3376.44     3160.30     55.45 o 
   2   3   7     3322.44     3137.36     55.67 o 
   3   3   7     5914.91     5902.68     93.53 o 
   4   3   7     2925.11     2909.36     62.42 o 
   5   3   7      166.63      178.65     15.68 o 
   6   3   7      437.28      398.00     25.42 o 
   7   3   7     1345.77     1320.95     47.53 o 
   8   3   7     2296.80     2300.54     69.12 o 
   9   3   7     1987.96     1936.14     63.52 o 
  10   3   7      496.01      447.87     54.75 o 
  11   3   7      201.27      219.46     26.79 o 
  12   3   7       33.75       54.01     19.50 o 
  13   3   7      488.04      389.15     61.38 o 
  14   3   7     1117.12     1088.71     58.91 o 
  15   3   7      611.12      673.86     47.82 o 
  16   3   7      676.69      851.79     80.91 o 
  17   3   7       42.43       -0.56     36.74 o 
 -16   4   7       26.27       38.78     23.87 o 
 -15   4   7        0.56      -20.22     19.05 o 
 -14   4   7      173.77      262.12     82.39 o 
 -13   4   7      274.93      260.10     31.95 o 
 -12   4   7      114.17       97.31     22.03 o 
 -11   4   7      166.50      148.53     24.00 o 
 -10   4   7       77.45       75.39     39.86 o 
  -9   4   7      154.54      174.77     23.59 o 
  -8   4   7      648.74      615.16     36.10 o 
  -7   4   7        6.71       -8.64     12.87 o 
  -6   4   7     2386.47     2227.92     51.98 o 
  -5   4   7      174.42      174.14     13.54 o 
  -4   4   7      374.76      362.83     16.94 o 
  -3   4   7       31.84       48.57      9.13 o 
  -2   4   7       21.80       28.84     10.42 o 
  -1   4   7       60.34       63.47      9.12 o 
   0   4   7        7.95       19.90      7.79 o 
   1   4   7      652.60      646.77     20.68 o 
   2   4   7        3.93        5.77      6.95 o 
   3   4   7       32.19       68.43      9.72 o 
   4   4   7      710.58      680.49     22.64 o 
   5   4   7      844.14      797.35     28.93 o 
   6   4   7        2.61       -4.07      9.60 o 
   7   4   7      913.49      887.52     38.41 o 
   8   4   7      469.27      475.93     65.38 o 
   9   4   7       42.29       68.85     18.70 o 
  10   4   7      121.10       63.35     18.69 o 
  11   4   7       60.77       44.97     18.76 o 
  12   4   7       57.37       61.10     29.71 o 
  13   4   7       49.12       92.81     32.27 o 
  14   4   7       57.60       78.04     33.31 o 
  15   4   7       77.54      101.58     26.82 o 
  16   4   7       14.30       46.80     31.31 o 
 -16   5   7      102.31      139.30     45.61 o 
 -15   5   7      561.48      593.83     46.45 o 
 -14   5   7       97.46       91.00     30.35 o 
 -13   5   7      353.92      406.80     37.42 o 
 -12   5   7      717.00      759.71     46.08 o 
 -11   5   7     1382.43     1326.21     57.13 o 
 -10   5   7     1354.38     1345.54     56.10 o 
  -9   5   7     1172.99     1138.10     50.24 o 
  -8   5   7       32.91       53.94     17.15 o 
  -7   5   7       91.45       78.97     27.96 o 
  -6   5   7     3702.15     3291.53     75.33 o 
  -5   5   7     3401.88     3243.86     73.56 o 
  -4   5   7      909.30      794.06     31.47 o 
  -3   5   7     1021.09      939.47     42.74 o 
  -2   5   7      138.62      133.85     12.20 o 
  -1   5   7        4.17       20.28      8.50 o 
   0   5   7      253.72      254.03     15.09 o 
   1   5   7       41.46       38.39      9.13 o 
   2   5   7     1330.88     1221.89     31.03 o 
   3   5   7     2269.11     2281.19     47.95 o 
   4   5   7     3153.72     3108.06     52.42 o 
   5   5   7      125.34      143.10     13.33 o 
   6   5   7     1235.78     1257.27     33.83 o 
   7   5   7     1772.15     1722.97     44.29 o 
   8   5   7      317.85      320.80     60.19 o 
   9   5   7      301.25      335.41     31.29 o 
  10   5   7     1212.63     1138.96    114.10 o 
  11   5   7       98.59      131.01     24.93 o 
  12   5   7       14.88       24.42     18.15 o 
  13   5   7      470.54      470.11     41.47 o 
  14   5   7      558.37      483.51     84.55 o 
  15   5   7      924.68      912.92     57.57 o 
  16   5   7      195.02      146.85     30.40 o 
 -15   6   7       10.68      -14.43     24.04 o 
 -14   6   7      268.62      260.15     42.65 o 
 -13   6   7      295.29      247.84     45.25 o 
 -12   6   7      109.15      101.44     36.38 o 
 -11   6   7       16.81       28.96     30.11 o 
 -10   6   7       88.83      123.20     33.75 o 
  -9   6   7      619.66      582.69     54.32 o 
  -8   6   7      510.74      499.04     75.84 o 
  -7   6   7      341.48      390.62     54.43 o 
  -6   6   7       50.35       57.06     14.74 o 
  -5   6   7      228.69      205.75     34.85 o 
  -4   6   7      246.36      235.30     34.13 o 
  -3   6   7        4.79        3.08     13.77 o 
  -2   6   7       51.62       58.43     13.76 o 
  -1   6   7      880.07      807.51     31.92 o 
   0   6   7      489.84      492.26     25.42 o 
   1   6   7      966.84      919.36     27.30 o 
   2   6   7     2090.53     2009.33     43.90 o 
   3   6   7      116.49       96.58     12.52 o 
   4   6   7     1008.11      996.25     29.43 o 
   5   6   7      482.23      436.73     21.33 o 
   6   6   7      595.58      629.18     30.17 o 
   7   6   7      270.95      278.71     23.01 o 
   8   6   7        2.66        5.18     13.25 o 
   9   6   7      296.53      303.82     31.08 o 
  10   6   7       85.18       65.50     36.90 o 
  11   6   7      116.58      165.88     27.56 o 
  12   6   7        9.20      -10.83     18.57 o 
  13   6   7       58.30       44.81     23.54 o 
  14   6   7      134.01      186.13     40.46 o 
  15   6   7      154.35      186.28     33.71 o 
 -14   7   7        9.43       -8.22     69.65 o 
 -13   7   7      237.14      269.67     35.44 o 
 -12   7   7      551.96      587.64     72.37 o 
 -11   7   7      590.90      519.18     42.47 o 
 -10   7   7      714.19      764.48    142.18 o 
  -9   7   7      153.76      176.36     37.42 o 
  -8   7   7      303.19      283.84     43.29 o 
  -7   7   7      201.94      240.37     39.47 o 
  -6   7   7     1140.76     1088.58     41.26 o 
  -5   7   7     2410.51     2309.49     61.98 o 
  -4   7   7     1836.72     1796.62     52.52 o 
  -3   7   7       41.64       35.79     14.32 o 
  -2   7   7       41.95       36.13     13.21 o 
  -1   7   7      107.58      127.12     17.02 o 
   0   7   7      157.01      136.07     17.11 o 
   1   7   7       10.94      -10.54     15.99 o 
   2   7   7      408.48      374.34     32.45 o 
   3   7   7     2230.70     2169.60     75.68 o 
   4   7   7      712.49      734.66     43.23 o 
   5   7   7      331.96      363.95     25.22 o 
   6   7   7      574.07      612.88     31.88 o 
   7   7   7      821.97      887.10     72.29 o 
   8   7   7       57.45       85.38     19.47 o 
   9   7   7      359.29      400.87    119.85 o 
  10   7   7      250.70      272.30     32.91 o 
  11   7   7      381.72      371.05     38.81 o 
  12   7   7       12.48       29.38     26.28 o 
  13   7   7      185.16      166.08     32.61 o 
  14   7   7      435.59      579.30     54.55 o 
 -12   8   7       37.80       27.08     24.79 o 
 -11   8   7        0.72       -4.06     27.48 o 
 -10   8   7      130.34      151.21     27.89 o 
  -9   8   7      117.43      145.83     43.41 o 
  -8   8   7       48.61       68.62     23.12 o 
  -7   8   7      157.22      225.00     32.48 o 
  -6   8   7        4.41       15.11     14.87 o 
  -5   8   7       57.66       46.43     17.10 o 
  -4   8   7      181.86      205.66     22.66 o 
  -3   8   7        3.67       11.58     24.04 o 
  -2   8   7      179.03      200.38     29.81 o 
  -1   8   7      132.52      136.09     27.02 o 
   0   8   7      200.81      164.77     28.11 o 
   1   8   7      233.54      211.28     29.62 o 
   2   8   7        0.15       16.83     19.13 o 
   3   8   7      200.12      215.98     29.28 o 
   4   8   7      333.53      350.05     35.41 o 
   5   8   7      359.98      379.38     36.95 o 
   6   8   7      974.45      878.12     51.05 o 
   7   8   7       47.02       33.49     20.85 o 
   8   8   7       12.70       18.21     29.95 o 
  10   8   7       60.66       33.15     32.75 o 
  11   8   7      291.24      349.37     51.68 o 
  12   8   7      179.96      247.78     36.26 o 
 -10   9   7        1.93       20.06     43.53 o 
  -9   9   7      310.28      359.59     38.06 o 
  -8   9   7      147.86      102.72     38.18 o 
  -7   9   7       88.72       15.89     23.80 o 
  -6   9   7      140.81      114.94     30.49 o 
  -5   9   7      297.11      318.70     38.71 o 
  -4   9   7      694.61      682.33     48.66 o 
  -3   9   7      168.85      190.31     33.03 o 
  -2   9   7        3.66       -2.27     20.10 o 
  -1   9   7       10.22       31.51     23.26 o 
   0   9   7        2.94       17.47     22.07 o 
   1   9   7       44.55       17.80     20.89 o 
   2   9   7      165.02      161.42     66.30 o 
   3   9   7      700.44      578.06     67.17 o 
   4   9   7      597.00      606.65     45.90 o 
   5   9   7        8.81       23.84     20.55 o 
   6   9   7      215.10      197.87     56.83 o 
   7   9   7       34.96       97.17     25.83 o 
   8   9   7       68.47       60.20     25.51 o 
   9   9   7       48.20       86.21     26.30 o 
  -7  10   7      124.64      162.86     32.54 o 
  -6  10   7      147.38      156.31     32.31 o 
  -5  10   7        0.38      -17.96     19.99 o 
  -4  10   7        6.20      -21.12     30.87 o 
  -3  10   7       42.24       38.37     26.42 o 
  -2  10   7      162.08      230.26     35.40 o 
  -1  10   7      103.32      145.60     41.97 o 
   0  10   7      252.17      266.34     37.36 o 
   1  10   7       14.43       -0.25     22.60 o 
   2  10   7       56.73       41.88     60.63 o 
   3  10   7      185.35      156.55     37.30 o 
   4  10   7        1.36       27.32     23.18 o 
   5  10   7      504.48      578.49     86.78 o 
   6  10   7       17.14        7.26     29.39 o 
   7  10   7      133.47      132.07     29.49 o 
   8  10   7      132.12       92.77     29.75 o 
  -3  11   7       29.42       44.33     36.82 o 
  -2  11   7       49.17       86.50     29.21 o 
  -1  11   7        0.37       -6.15     29.67 o 
   0  11   7       45.25       76.29     26.46 o 
   1  11   7       57.49       84.74     27.50 o 
   2  11   7       27.89       64.89     27.70 o 
   3  11   7      336.94      329.95     76.00 o 
 -17   0   8      128.43      206.32     47.85 o 
 -16   0   8      849.54      984.38     78.12 o 
 -15   0   8      545.06      554.41     58.15 o 
 -14   0   8      101.35      191.14     39.30 o 
 -13   0   8        3.02       -0.32     23.88 o 
 -12   0   8      370.32      409.52     45.61 o 
 -11   0   8     1582.76     1599.58     81.95 o 
 -10   0   8     3260.13     3249.96    126.92 o 
  -9   0   8      550.86      575.18     47.61 o 
  -8   0   8      891.05      890.77     36.85 o 
  -7   0   8      261.36      282.96     21.31 o 
  -6   0   8     1321.82     1332.84     44.33 o 
  -5   0   8     1800.61     1765.40     51.32 o 
  -4   0   8      756.42      623.91     26.66 o 
  -3   0   8    11405.62    11983.28    243.40 o 
  -2   0   8    10451.34    11261.61    229.76 o 
  -1   0   8     1175.47     1029.87     35.56 o 
   0   0   8        0.57       10.10      8.87 o 
   1   0   8     3917.33     3874.16     92.15 o 
   2   0   8     4953.91     5288.31    113.28 o 
   3   0   8     7763.91     7741.49    234.51 o 
   4   0   8       81.23       88.90     20.69 o 
   5   0   8       60.03       82.11     21.33 o 
   6   0   8     1031.66     1051.32     59.35 o 
   7   0   8        6.27      -14.86     17.41 o 
   8   0   8      180.01      213.99     34.75 o 
   9   0   8      447.61      478.93     46.73 o 
  10   0   8     1401.65     1482.40     82.19 o 
  11   0   8      462.57      610.49     57.19 o 
  12   0   8       11.47       31.39     29.87 o 
  13   0   8      151.60      103.76     38.26 o 
  14   0   8       57.95       74.28     36.90 o 
  15   0   8       93.55       94.09     42.73 o 
  16   0   8      688.73      633.01     71.89 o 
  17   0   8      462.78      458.48     68.93 o 
 -17   1   8       41.18      -46.73     31.15 o 
 -16   1   8       16.54        2.00     22.00 o 
 -15   1   8        1.15       -0.41     18.66 o 
 -14   1   8      112.20       81.26     23.21 o 
 -13   1   8      149.94      124.19     24.07 o 
 -12   1   8       58.09       60.38     18.97 o 
 -11   1   8       45.79       49.07     32.67 o 
 -10   1   8       12.84       11.87     12.06 o 
  -9   1   8       20.06       23.56     12.18 o 
  -8   1   8      194.46      211.35     33.81 o 
  -7   1   8        1.31        5.56      9.07 o 
  -6   1   8       12.42       33.52     10.46 o 
  -5   1   8      573.69      522.12     17.96 o 
  -4   1   8       70.14       77.42      8.91 o 
  -3   1   8     1524.40     1599.79     33.12 o 
  -2   1   8        1.53        5.63      5.92 o 
  -1   1   8        0.41       -4.24      5.66 o 
   0   1   8      282.93      268.49     13.18 o 
   1   1   8      983.32      959.49     24.03 o 
   2   1   8      328.19      276.89     13.31 o 
   3   1   8      266.79      280.78     14.33 o 
   4   1   8      630.31      699.88     23.42 o 
   5   1   8      365.99      365.09     25.51 o 
   6   1   8      843.35      816.56     51.36 o 
   7   1   8      259.28      286.68     26.80 o 
   8   1   8        1.03        9.88     15.14 o 
   9   1   8        9.36        7.16     21.81 o 
  10   1   8        8.69        5.32     17.04 o 
  11   1   8       96.43       72.72     22.55 o 
  12   1   8      245.87      242.75     30.98 o 
  13   1   8      106.55       80.19     25.83 o 
  14   1   8       93.33       62.76     41.46 o 
  15   1   8        1.45        1.50     23.83 o 
  16   1   8        0.38      -11.44     25.83 o 
  17   1   8        1.45      -12.12     26.20 o 
 -17   2   8      315.36      263.43     51.04 o 
 -16   2   8      500.34      471.02     60.47 o 
 -15   2   8      463.95      345.46     53.44 o 
 -14   2   8      150.80      141.14     39.78 o 
 -13   2   8      211.45      267.80     38.01 o 
 -12   2   8      692.21      682.80     61.44 o 
 -11   2   8      211.40      230.90     20.89 o 
 -10   2   8     2203.34     2180.12     55.75 o 
  -9   2   8     4892.24     4805.54     96.42 o 
  -8   2   8       15.99       14.49     11.10 o 
  -7   2   8       20.49       10.44     10.06 o 
  -6   2   8      211.59      188.21     19.18 o 
  -5   2   8     1058.70      970.51     72.72 o 
  -4   2   8     5422.99     5342.60     99.49 o 
  -3   2   8    10380.48    10408.19    176.46 o 
  -2   2   8     6206.56     6158.64     96.53 o 
  -1   2   8     2155.85     2134.85     41.87 o 
   0   2   8      130.39      136.68     11.26 o 
   1   2   8     2520.22     2505.01     47.04 o 
   2   2   8     6336.24     6449.04    100.39 o 
   3   2   8     6201.96     5910.46     93.72 o 
   4   2   8     3528.36     3352.12     60.19 o 
   5   2   8      932.65      674.07     44.33 o 
   6   2   8     1721.73     1591.34    102.00 o 
   7   2   8      112.70      108.79     22.64 o 
   8   2   8      166.04      207.19     23.94 o 
   9   2   8     3010.51     3019.35     87.05 o 
  10   2   8     4625.45     4585.51    119.20 o 
  11   2   8      272.30      323.71     32.11 o 
  12   2   8       97.18      139.20     48.24 o 
  13   2   8       33.94       34.12     23.10 o 
  14   2   8       13.42       23.68     25.33 o 
  15   2   8      485.77      513.99     50.04 o 
  16   2   8      573.20      543.22     48.19 o 
  17   2   8      294.70      225.38     47.61 o 
 -16   3   8        0.14       10.14     31.87 o 
 -15   3   8       15.62       23.36     22.66 o 
 -14   3   8       36.10       54.61     30.35 o 
 -13   3   8        2.07       -3.15     18.03 o 
 -12   3   8      248.57      227.96     29.21 o 
 -11   3   8        1.45        9.53     16.54 o 
 -10   3   8      790.59      750.46     31.77 o 
  -9   3   8      626.87      686.00     38.14 o 
  -8   3   8      121.74      112.72     18.71 o 
  -7   3   8      179.31      174.50     16.65 o 
  -6   3   8       24.82       22.10     21.00 o 
  -5   3   8      424.97      433.03     21.87 o 
  -4   3   8       15.20       22.60      9.75 o 
  -3   3   8        6.70       15.76      7.97 o 
  -2   3   8       19.24       25.19      8.57 o 
  -1   3   8      285.91      325.35     16.08 o 
   0   3   8      356.11      327.82     20.75 o 
   1   3   8       52.48       46.09      9.03 o 
   2   3   8       77.65      101.61     10.91 o 
   3   3   8        0.93        2.31      7.15 o 
   4   3   8      865.18      845.81     29.34 o 
   5   3   8      906.88      782.23     60.42 o 
   6   3   8     1229.64     1163.51     44.00 o 
   7   3   8     1631.14     1577.35     68.85 o 
   8   3   8      189.24      191.42     40.54 o 
   9   3   8     1275.97     1230.48     73.64 o 
  10   3   8      300.71      243.08     27.48 o 
  11   3   8       29.71       22.36     17.71 o 
  12   3   8       64.02       56.07     26.48 o 
  13   3   8       20.79       24.92     20.50 o 
  14   3   8        3.90        0.36     20.07 o 
  15   3   8      106.05       85.45     30.20 o 
  16   3   8       15.37      -35.22     32.51 o 
 -16   4   8      295.57      278.28     36.66 o 
 -15   4   8      264.06      240.77     41.73 o 
 -14   4   8       77.65       88.74     25.25 o 
 -13   4   8        0.91       -7.88     19.20 o 
 -12   4   8      107.67       87.34     21.83 o 
 -11   4   8      574.01      625.63     40.27 o 
 -10   4   8      907.69     1004.57     47.11 o 
  -9   4   8     1230.07     1333.64     58.39 o 
  -8   4   8     1600.36     1498.05     56.59 o 
  -7   4   8      160.71      179.53     23.41 o 
  -6   4   8       55.93       48.69     11.69 o 
  -5   4   8      186.02      209.74     16.94 o 
  -4   4   8     3002.25     2794.70     54.19 o 
  -3   4   8     3373.39     3224.29     59.67 o 
  -2   4   8     3341.63     3164.16     58.37 o 
  -1   4   8     1260.98     1264.84     45.07 o 
   0   4   8      433.97      450.18     18.98 o 
   1   4   8      114.21      120.46     11.82 o 
   2   4   8      947.04      934.02     26.61 o 
   3   4   8     1154.09     1177.10     30.96 o 
   4   4   8     3117.05     3056.40    167.90 o 
   5   4   8     1624.61     1656.19     42.63 o 
   6   4   8     1685.81     1666.46     67.64 o 
   7   4   8     3405.62     3467.73     92.19 o 
   8   4   8     1589.47     1705.33     87.38 o 
   9   4   8     4445.52     4120.17    108.71 o 
  10   4   8      814.91      982.21     75.60 o 
  11   4   8     1142.51     1091.48     86.86 o 
  12   4   8       16.19       19.57     23.16 o 
  13   4   8      110.25      187.55     42.81 o 
  14   4   8      160.79      214.70     45.77 o 
  15   4   8      334.30      542.35     66.94 o 
  16   4   8      101.73      141.32     30.11 o 
 -15   5   8        0.84       23.07     24.12 o 
 -14   5   8        2.44       48.34     40.06 o 
 -13   5   8      203.02      191.11     29.77 o 
 -12   5   8       19.28       18.48     19.62 o 
 -11   5   8       32.96       26.43     18.34 o 
 -10   5   8        6.53       -4.64     16.26 o 
  -9   5   8       41.34       42.48     17.36 o 
  -8   5   8       35.01       39.80     16.50 o 
  -7   5   8      152.56      140.22     31.15 o 
  -6   5   8        1.82       12.33     14.60 o 
  -5   5   8     1302.35     1210.81     73.47 o 
  -4   5   8       63.44       47.35     13.85 o 
  -3   5   8       28.98       29.44     12.56 o 
  -2   5   8       15.64       17.63      8.70 o 
  -1   5   8       61.53       48.20     13.42 o 
   0   5   8        2.52        0.36      8.19 o 
   1   5   8      782.90      744.15     29.72 o 
   2   5   8     1065.25      991.06     39.46 o 
   3   5   8       27.21       56.08     10.41 o 
   4   5   8      530.39      532.96     22.19 o 
   5   5   8       14.49       22.14      8.65 o 
   6   5   8     1992.08     1915.43     44.40 o 
   7   5   8     1029.90     1040.66     32.29 o 
   8   5   8       95.41       96.22     20.53 o 
   9   5   8      162.41      170.45     24.27 o 
  10   5   8      110.65      146.12     30.03 o 
  11   5   8        5.50       18.86     18.04 o 
  12   5   8        8.55       -9.73     17.70 o 
  13   5   8       81.69      115.46     25.95 o 
  14   5   8      139.96      155.64     29.84 o 
  15   5   8        9.32       34.97     24.74 o 
 -14   6   8       13.21       40.25     24.76 o 
 -13   6   8      150.53      218.79     32.76 o 
 -12   6   8        1.25       19.04     20.52 o 
 -11   6   8      218.64      255.46     86.70 o 
 -10   6   8      535.25      514.32     56.31 o 
  -9   6   8      833.93      916.07     48.97 o 
  -8   6   8      321.41      332.60     32.11 o 
  -7   6   8        2.53       -2.66     14.26 o 
  -6   6   8      619.26      622.17     32.25 o 
  -5   6   8      423.12      437.77     57.23 o 
  -4   6   8      777.43      741.06     32.85 o 
  -3   6   8     1152.66     1095.84     38.91 o 
  -2   6   8      651.18      666.34     41.92 o 
  -1   6   8      522.50      493.15     26.70 o 
   0   6   8      161.54      174.37     26.43 o 
   1   6   8      322.11      317.70     22.18 o 
   2   6   8     1706.71     1537.82     37.88 o 
   3   6   8      499.33      455.79     21.27 o 
   4   6   8      366.75      351.68     19.67 o 
   5   6   8     3318.13     3000.76     72.18 o 
   6   6   8     1384.95     1317.63     44.31 o 
   7   6   8        5.68       26.68     20.37 o 
   8   6   8      271.86      311.50     25.63 o 
   9   6   8     2070.90     2114.88     74.67 o 
  10   6   8     1712.40     1785.44     69.55 o 
  11   6   8      333.46      338.55     35.39 o 
  12   6   8       21.06        2.57     23.08 o 
  13   6   8       79.91      101.82     27.71 o 
  14   6   8      277.20      352.28     41.23 o 
 -13   7   8        1.32       27.63     24.58 o 
 -12   7   8       69.95      157.08     29.90 o 
 -11   7   8      121.84      157.31     28.68 o 
 -10   7   8        5.73       21.15     19.46 o 
  -9   7   8        0.14       22.75     19.06 o 
  -8   7   8       10.30       10.30     23.36 o 
  -7   7   8      226.43      235.29     28.73 o 
  -6   7   8       96.21      111.16     28.06 o 
  -5   7   8      143.21      186.62     21.84 o 
  -4   7   8      156.72      195.08     21.87 o 
  -3   7   8      108.91      101.33     18.50 o 
  -2   7   8       93.09       76.15     19.03 o 
  -1   7   8       75.74      106.75     16.31 o 
   0   7   8      208.53      231.62     21.29 o 
   1   7   8       38.37       31.77     23.36 o 
   2   7   8      150.16      239.88     28.74 o 
   3   7   8      488.38      488.74     37.42 o 
   4   7   8        5.96       -3.38     19.93 o 
   5   7   8      296.63      270.64     31.65 o 
   6   7   8      399.82      401.95     28.01 o 
   7   7   8      296.50      329.48     27.32 o 
   8   7   8      889.89      890.99     49.47 o 
   9   7   8      120.04      132.03     35.54 o 
  10   7   8       73.79      131.07     37.62 o 
  11   7   8       23.85       28.34     22.36 o 
  12   7   8       58.82       96.64     26.86 o 
  13   7   8      362.56      362.64     50.12 o 
 -11   8   8       66.63       81.15     25.39 o 
 -10   8   8     1424.98     1534.19     68.45 o 
  -9   8   8      892.77      865.29     51.81 o 
  -8   8   8      153.71      204.38     29.89 o 
  -7   8   8        4.50      -21.79     14.53 o 
  -6   8   8      122.90      129.52     31.90 o 
  -5   8   8      458.15      426.34     31.02 o 
  -4   8   8      571.25      614.38     48.66 o 
  -3   8   8      297.32      337.40     69.01 o 
  -2   8   8      814.60      789.33     67.77 o 
  -1   8   8      751.96      773.03     49.04 o 
   0   8   8       24.52       23.03     21.05 o 
   1   8   8       71.15       79.11     23.64 o 
   2   8   8      213.74      198.31     30.05 o 
   3   8   8      765.80      792.31     48.57 o 
   4   8   8      389.26      495.48     40.77 o 
   5   8   8      191.88      271.44     34.02 o 
   6   8   8      412.84      411.70     42.09 o 
   7   8   8       79.54       95.86     25.95 o 
   8   8   8      183.73      166.77     29.87 o 
   9   8   8      556.13      557.53     62.86 o 
  10   8   8      275.40      287.63     49.12 o 
  11   8   8       33.90       73.33     37.30 o 
  -9   9   8        4.50       37.81     24.40 o 
  -8   9   8      147.87       82.59     38.50 o 
  -7   9   8      159.57      166.13     84.95 o 
  -6   9   8       88.71       99.28     29.60 o 
  -5   9   8       28.20       68.66     26.52 o 
  -4   9   8       20.31       33.98     25.13 o 
  -3   9   8       53.34       35.33     25.30 o 
  -2   9   8       12.27        8.80     23.45 o 
  -1   9   8        5.81        9.03     22.50 o 
   0   9   8       37.76       52.37     24.26 o 
   1   9   8      189.95      183.78     31.94 o 
   2   9   8       13.04       23.90     22.50 o 
   3   9   8        1.65       10.26     21.76 o 
   4   9   8        4.52       33.32     29.07 o 
   5   9   8       54.40       40.18     26.84 o 
   6   9   8       13.47       31.07     23.89 o 
   7   9   8      141.29      191.15     33.90 o 
   8   9   8       22.60       38.30     23.84 o 
   9   9   8       51.68       70.63     26.20 o 
  -6  10   8       34.51       83.38     62.10 o 
  -5  10   8      169.71      177.85     34.02 o 
  -4  10   8      205.75      215.68     39.14 o 
  -3  10   8      145.69      142.24     66.54 o 
  -2  10   8       48.21       38.59     25.66 o 
  -1  10   8        0.60        5.63     21.68 o 
   0  10   8        0.71       28.16     23.92 o 
   1  10   8      141.62      182.93     33.67 o 
   2  10   8      521.17      545.52     54.20 o 
   3  10   8      141.24      112.79     54.47 o 
   4  10   8       51.63       65.23     25.13 o 
   5  10   8       49.65       40.23     53.40 o 
   6  10   8      140.57      161.78     40.46 o 
 -16   1   9      463.30      504.31     42.22 o 
 -15   1   9      486.43      512.14     41.11 o 
 -14   1   9      794.30      829.49     48.06 o 
 -13   1   9      187.78      224.46     29.19 o 
 -12   1   9      135.33      125.28     23.00 o 
 -11   1   9      327.60      318.31     29.82 o 
 -10   1   9      118.49      116.52     37.62 o 
  -9   1   9       30.70        2.02     13.83 o 
  -8   1   9      596.65      671.44     28.54 o 
  -7   1   9     3936.14     3900.01     85.67 o 
  -6   1   9     2775.96     2682.28     60.55 o 
  -5   1   9       68.36       75.03     12.62 o 
  -4   1   9     2717.40     2701.62     73.93 o 
  -3   1   9     7160.18     7113.34    125.51 o 
  -2   1   9     3928.57     3754.52     64.43 o 
  -1   1   9     4152.49     3795.32     64.99 o 
   0   1   9     2160.66     2009.66     58.18 o 
   1   1   9        6.33        7.91      6.89 o 
   2   1   9      802.36      775.41     27.89 o 
   3   1   9     3547.49     3443.52     72.66 o 
   4   1   9     8216.16     8200.56    178.19 o 
   5   1   9     8697.87     8486.73    184.75 o 
   6   1   9     1398.59     1382.78     83.99 o 
   7   1   9        3.84        2.60     13.02 o 
   8   1   9        0.65        7.13     16.38 o 
   9   1   9      281.49      250.86     28.25 o 
  10   1   9      909.70      954.38     61.58 o 
  11   1   9     1576.00     1572.90     63.95 o 
  12   1   9     3468.43     3262.79    100.79 o 
  13   1   9     1058.76      935.70     54.28 o 
  14   1   9      107.54       63.23     28.79 o 
  15   1   9      314.27      374.76     66.74 o 
  16   1   9      214.92      224.27     38.75 o 
 -16   2   9        1.28      -21.57     29.55 o 
 -15   2   9        5.02       -5.03     28.20 o 
 -14   2   9        0.28        5.35     28.12 o 
 -13   2   9       37.24       32.98     19.23 o 
 -12   2   9       22.06        0.27     17.25 o 
 -11   2   9        6.49        1.66     12.87 o 
 -10   2   9       51.11       39.96     14.01 o 
  -9   2   9     3498.08     3416.92     93.79 o 
  -8   2   9       86.64       87.85     15.24 o 
  -7   2   9     1330.16     1292.90     44.31 o 
  -6   2   9      250.20      232.15     18.39 o 
  -5   2   9     1571.74     1445.53     48.53 o 
  -4   2   9     1166.17     1209.31     45.86 o 
  -3   2   9      113.29      123.34     14.00 o 
  -2   2   9       85.02       91.96     11.01 o 
  -1   2   9     1037.36      982.65     26.90 o 
   0   2   9      358.12      346.44     16.60 o 
   1   2   9      127.93      139.32     12.11 o 
   2   2   9      127.53      127.90     12.31 o 
   3   2   9        5.02        8.57      7.52 o 
   4   2   9      226.41      243.64     15.13 o 
   5   2   9      490.92      440.56     53.44 o 
   6   2   9      101.71       94.25     17.59 o 
   7   2   9       68.64       79.56     18.03 o 
   8   2   9      368.77      414.79     45.37 o 
   9   2   9        3.17        6.56     15.85 o 
  10   2   9        0.55       -0.78     19.53 o 
  11   2   9        1.35      -21.42     17.78 o 
  12   2   9      118.14       96.54     25.33 o 
  13   2   9       46.27       77.71     27.37 o 
  14   2   9       16.75        7.62     25.16 o 
  15   2   9       71.22       53.87     31.83 o 
  16   2   9        5.90      -16.70     25.52 o 
 -16   3   9      251.79      251.21     51.04 o 
 -15   3   9      584.46      430.13     58.15 o 
 -14   3   9      473.53      417.91     57.03 o 
 -13   3   9      389.81      330.73     34.50 o 
 -12   3   9       68.77       87.62     23.40 o 
 -11   3   9      947.36      843.89     46.16 o 
 -10   3   9      258.51      208.50     37.74 o 
  -9   3   9       55.71       79.64     15.23 o 
  -8   3   9      357.77      373.84     23.30 o 
  -7   3   9     3114.46     3071.78     69.12 o 
  -6   3   9     1113.31     1104.43     54.35 o 
  -5   3   9      192.27      200.63     17.48 o 
  -4   3   9     1282.51     1156.93     35.60 o 
  -3   3   9     2755.24     2697.79     57.19 o 
  -2   3   9     5455.50     5357.02    101.37 o 
  -1   3   9     3970.84     4000.17     70.11 o 
   0   3   9     1738.76     1734.86     38.60 o 
   1   3   9        2.41       -0.04      8.16 o 
   2   3   9     1556.53     1439.61     34.56 o 
   3   3   9     2967.32     2839.94     54.72 o 
   4   3   9     4510.63     4504.74     78.37 o 
   5   3   9     3917.06     3867.27     70.54 o 
   6   3   9     3753.69     3727.78    131.79 o 
   7   3   9        4.28       22.01     14.34 o 
   8   3   9      384.51      400.64     33.87 o 
   9   3   9      231.37      210.39     70.49 o 
  10   3   9      154.59      232.22     28.78 o 
  11   3   9     3693.28     3698.64    106.26 o 
  12   3   9     2081.97     1986.74     74.09 o 
  13   3   9      457.38      516.01     67.17 o 
  14   3   9       21.41        6.41     22.30 o 
  15   3   9       46.60        3.32     26.38 o 
 -15   4   9        9.09       -7.70     21.14 o 
 -14   4   9       91.08      140.69     28.23 o 
 -13   4   9       92.61       93.39     25.34 o 
 -12   4   9       85.16       62.35     22.02 o 
 -11   4   9       52.48       61.20     20.30 o 
 -10   4   9      508.79      482.06     36.22 o 
  -9   4   9      117.33      118.49     21.02 o 
  -8   4   9       82.94       99.74     20.85 o 
  -7   4   9       14.21       -3.81     13.78 o 
  -6   4   9      544.16      532.83     42.98 o 
  -5   4   9      749.71      759.11     32.91 o 
  -4   4   9      258.37      286.72     17.65 o 
  -3   4   9        7.33       17.12      9.68 o 
  -2   4   9      109.26      127.95     13.62 o 
  -1   4   9      455.73      514.28     21.34 o 
   0   4   9      125.50      125.02     13.06 o 
   1   4   9      385.93      362.83     18.62 o 
   2   4   9       54.43       31.40     10.04 o 
   3   4   9       21.81       19.26      9.44 o 
   4   4   9       97.07       98.46     12.83 o 
   5   4   9      336.50      350.89     23.09 o 
   6   4   9      160.20      167.09     15.45 o 
   7   4   9        4.14       22.63     28.56 o 
   8   4   9       83.30       80.75     23.76 o 
   9   4   9      135.63      141.25     39.78 o 
  10   4   9       92.64      107.56     23.12 o 
  11   4   9       61.21       35.35     19.77 o 
  12   4   9        0.32       -6.78     19.08 o 
  13   4   9        5.18      -12.54     28.12 o 
  14   4   9      123.36      112.06     38.42 o 
  15   4   9       23.00       42.09     35.70 o 
 -14   5   9      328.74      388.81     40.87 o 
 -13   5   9      101.67      119.59     26.76 o 
 -12   5   9        0.64        5.19     36.06 o 
 -11   5   9       40.82       25.11     41.26 o 
 -10   5   9       94.26       75.43     21.66 o 
  -9   5   9      243.85      195.87     27.12 o 
  -8   5   9      220.37      281.42     29.65 o 
  -7   5   9      103.48      114.46     21.75 o 
  -6   5   9      930.44      835.03     42.68 o 
  -5   5   9        8.32       -3.39     12.07 o 
  -4   5   9      718.97      680.75     31.99 o 
  -3   5   9      650.88      668.00     31.03 o 
  -2   5   9      862.64      830.16     27.16 o 
  -1   5   9     1406.75     1313.15     34.30 o 
   0   5   9      218.77      227.07     16.25 o 
   1   5   9       55.28       38.74     10.72 o 
   2   5   9       72.06       61.96     11.35 o 
   3   5   9      944.71      886.55     28.34 o 
   4   5   9     1619.92     1612.48     54.68 o 
   5   5   9      852.92      841.26     37.46 o 
   6   5   9      184.07      212.11     17.25 o 
   7   5   9      410.02      342.91     24.36 o 
   8   5   9        5.61       27.89     15.90 o 
   9   5   9       53.05       55.91     27.88 o 
  10   5   9      228.47      275.49     45.93 o 
  11   5   9      554.09      450.42     39.46 o 
  12   5   9      559.03      619.08     45.51 o 
  13   5   9      279.21      234.53     33.65 o 
  14   5   9       82.36      127.26     29.05 o 
 -13   6   9      182.58      254.37     58.91 o 
 -12   6   9       14.75       50.80     23.19 o 
 -11   6   9       89.86       82.23     23.58 o 
 -10   6   9       70.74      101.37     33.19 o 
  -9   6   9       22.27       31.63     19.00 o 
  -8   6   9       21.20       43.34     18.23 o 
  -7   6   9       46.66       40.69     30.63 o 
  -6   6   9      292.34      368.96     27.51 o 
  -5   6   9       85.64       75.50     16.87 o 
  -4   6   9      149.46      198.55     28.38 o 
  -3   6   9      458.67      461.86     43.11 o 
  -2   6   9      142.82      128.82     18.18 o 
  -1   6   9       23.77       42.74     14.08 o 
   0   6   9      186.43      201.88     19.98 o 
   1   6   9      186.28      190.68     22.49 o 
   2   6   9      609.12      594.68     24.45 o 
   3   6   9      160.74      200.70     16.69 o 
   4   6   9       36.71       43.60     11.75 o 
   5   6   9       73.10      106.07     14.37 o 
   6   6   9       96.72      104.25     17.77 o 
   7   6   9      104.74       98.16     18.42 o 
   8   6   9       24.45       30.07     19.20 o 
   9   6   9       88.81      107.99     32.67 o 
  10   6   9      102.57      129.60     33.31 o 
  11   6   9       11.37       16.44     20.52 o 
  12   6   9        0.61      -11.25     22.33 o 
  13   6   9       69.83      118.89     28.95 o 
 -12   7   9        1.99       34.16     24.68 o 
 -11   7   9       18.50       39.85     22.63 o 
 -10   7   9       91.75       89.75     25.50 o 
  -9   7   9      412.08      445.11     39.14 o 
  -8   7   9      751.57      798.11     78.20 o 
  -7   7   9      734.21      795.11     47.32 o 
  -6   7   9        1.21       -8.53     17.78 o 
  -5   7   9      148.24      158.08     31.33 o 
  -4   7   9      497.65      534.58     53.12 o 
  -3   7   9     1171.65     1113.13     41.83 o 
  -2   7   9     1646.32     1687.24     51.97 o 
  -1   7   9      342.28      350.50     25.54 o 
   0   7   9        2.76       17.76     13.40 o 
   1   7   9        1.62       -9.68     12.46 o 
   2   7   9      178.59      131.38     25.13 o 
   3   7   9      415.60      346.94     35.00 o 
   4   7   9      937.55      880.57     49.84 o 
   5   7   9     1146.59     1348.91     59.69 o 
   6   7   9      567.97      679.62     63.66 o 
   7   7   9      158.50      177.80     22.46 o 
   8   7   9       49.57       41.28     17.06 o 
   9   7   9      312.16      410.08     52.88 o 
  10   7   9      573.05      473.82     57.83 o 
  11   7   9      448.49      530.69     62.38 o 
  12   7   9      180.62      228.36     48.88 o 
 -10   8   9        8.13       35.24     22.72 o 
  -9   8   9        1.89       50.51     24.11 o 
  -8   8   9       54.40       60.37     23.55 o 
  -7   8   9        7.92       40.48     18.10 o 
  -6   8   9        4.49       22.95     16.78 o 
  -5   8   9        1.77      -13.54     15.91 o 
  -4   8   9        6.64       22.17     15.85 o 
  -3   8   9       89.92       78.37     24.75 o 
  -2   8   9      100.29       97.71     26.01 o 
  -1   8   9       21.32       13.17     21.14 o 
   0   8   9       63.08       84.38     24.48 o 
   1   8   9       44.65       65.69     24.25 o 
   2   8   9      104.89      120.64     27.45 o 
   3   8   9      370.43      362.32     37.61 o 
   4   8   9       10.74       -0.97     20.04 o 
   5   8   9       35.01       54.68     33.95 o 
   6   8   9       71.47       37.59     35.70 o 
   7   8   9      364.35      410.33     41.73 o 
   8   8   9      104.82      179.58     30.96 o 
   9   8   9       87.41       73.41     35.70 o 
  10   8   9       10.13        9.59     29.95 o 
  -8   9   9      547.05      663.92     76.44 o 
  -7   9   9      333.08      371.36     57.39 o 
  -6   9   9       21.31       18.63     25.54 o 
  -5   9   9       32.36       27.80     25.25 o 
  -4   9   9      287.56      320.47     39.45 o 
  -3   9   9      264.18      254.14     36.74 o 
  -2   9   9      269.67      305.78     39.15 o 
  -1   9   9       50.44       30.75     22.89 o 
   0   9   9        6.94      -27.66     20.11 o 
   1   9   9       10.62       36.49     29.35 o 
   2   9   9       19.93       22.32     24.45 o 
   3   9   9       19.79      -11.51     21.07 o 
   4   9   9       11.75       43.95     24.95 o 
   5   9   9      833.62      761.10     52.69 o 
   6   9   9      275.51      194.09     32.56 o 
   7   9   9       20.57       17.84     26.92 o 
   8   9   9       16.26       33.11     25.06 o 
  -4  10   9       46.67       62.64     28.84 o 
  -3  10   9       42.09      -16.45     51.16 o 
  -2  10   9       67.41       82.22     28.04 o 
  -1  10   9        6.16       24.70     25.72 o 
   0  10   9       32.35       39.51     25.69 o 
   1  10   9       57.78       41.27     24.32 o 
   2  10   9       82.23       60.06     27.53 o 
   3  10   9       92.78      135.91     51.48 o 
   4  10   9      112.79      105.95     28.23 o 
 -16   0  10       33.40      107.43     36.66 o 
 -15   0  10      137.38      197.37     44.89 o 
 -14   0  10      334.27      307.76     50.72 o 
 -13   0  10      489.58      564.80     57.59 o 
 -12   0  10      149.97      204.96     38.82 o 
 -11   0  10     2178.15     2075.15    102.32 o 
 -10   0  10      448.08      457.20     49.04 o 
  -9   0  10      770.62      769.60     57.91 o 
  -8   0  10      616.88      664.80     53.60 o 
  -7   0  10     1786.04     1818.83     86.34 o 
  -6   0  10       84.27       80.59     24.36 o 
  -5   0  10     3993.92     3747.02    137.94 o 
  -4   0  10     7240.19     7033.85    156.06 o 
  -3   0  10       43.71       42.38     19.69 o 
  -2   0  10     4471.00     4470.40    234.19 o 
  -1   0  10     4737.98     4583.33    109.87 o 
   0   0  10     6017.29     5818.80    133.38 o 
   1   0  10      953.70      971.74     44.25 o 
   2   0  10       31.38        3.75     15.58 o 
   3   0  10     3799.67     3584.23    133.23 o 
   4   0  10     6795.41     6645.37    215.66 o 
   5   0  10       45.35       28.52     20.29 o 
   6   0  10      721.70      803.22     57.91 o 
   7   0  10      194.86      319.82     40.66 o 
   8   0  10      186.15      188.11     35.46 o 
   9   0  10       58.21       43.29     28.99 o 
  10   0  10       35.42       51.68     31.71 o 
  11   0  10      576.62      525.66     59.67 o 
  12   0  10     1108.03     1159.31     84.51 o 
  13   0  10      624.36      665.60     69.81 o 
  14   0  10     1254.64     1092.85     89.22 o 
  15   0  10      813.09      752.66     77.40 o 
  16   0  10      307.81      322.38     60.86 o 
 -15   1  10        0.68        4.56     21.43 o 
 -14   1  10        8.64      -26.75     18.19 o 
 -13   1  10       20.74        1.43     26.28 o 
 -12   1  10        1.50       -7.49     17.87 o 
 -11   1  10       84.77      109.45     22.61 o 
 -10   1  10      522.60      531.53     36.30 o 
  -9   1  10        0.24       13.26     17.37 o 
  -8   1  10       44.71       56.04     17.57 o 
  -7   1  10      836.88      819.40     58.23 o 
  -6   1  10      201.27      202.07     18.51 o 
  -5   1  10     1321.81     1343.22     39.72 o 
  -4   1  10       28.85       18.75     16.26 o 
  -3   1  10       79.80       95.86     13.94 o 
  -2   1  10     1532.56     1551.71     42.51 o 
  -1   1  10      166.54      158.40     13.16 o 
   0   1  10        0.91        4.06      9.50 o 
   1   1  10        8.73       13.60      9.98 o 
   2   1  10        0.47       17.30     10.54 o 
   3   1  10      533.96      543.55     26.15 o 
   4   1  10      257.93      246.24     24.38 o 
   5   1  10       59.94       57.17     16.11 o 
   6   1  10      736.79      669.49     37.79 o 
   7   1  10       40.81       53.96     16.93 o 
   8   1  10        5.21        8.50     17.53 o 
   9   1  10       92.53      104.18     24.88 o 
  10   1  10       10.63       16.18     20.21 o 
  11   1  10      172.47      164.14     29.63 o 
  12   1  10       57.72       43.20     25.13 o 
  13   1  10        0.73       27.65     25.48 o 
  14   1  10      403.61      383.29     50.68 o 
  15   1  10        3.70       13.94     26.57 o 
 -15   2  10      279.53      344.42     54.16 o 
 -14   2  10      521.03      481.17     60.07 o 
 -13   2  10      300.49      260.07     48.80 o 
 -12   2  10      631.98      670.66     92.18 o 
 -11   2  10      534.12      470.37     36.04 o 
 -10   2  10        1.86        8.56     18.41 o 
  -9   2  10     1403.61     1304.97     42.22 o 
  -8   2  10     2367.52     2325.68    104.50 o 
  -7   2  10      660.22      670.25     34.74 o 
  -6   2  10     2299.54     2335.95     68.32 o 
  -5   2  10      860.46      882.51     45.42 o 
  -4   2  10      278.71      249.17     19.45 o 
  -3   2  10      220.67      185.68     17.30 o 
  -2   2  10     3606.84     3329.23    375.33 o 
  -1   2  10     9638.61     9227.33    431.66 o 
   0   2  10     4718.21     4433.02     89.35 o 
   1   2  10     1126.90     1065.46     35.12 o 
   2   2  10       41.17       35.78     11.90 o 
   3   2  10     2733.96     2591.79     61.66 o 
   4   2  10     4357.64     4090.24     86.58 o 
   5   2  10     3993.97     3716.60    165.98 o 
   6   2  10      522.19      501.48     36.58 o 
   7   2  10     1306.17     1133.27     61.94 o 
   8   2  10      649.34      630.51     52.32 o 
   9   2  10       18.35        4.55     15.52 o 
  10   2  10      879.30      864.99     48.35 o 
  11   2  10      363.57      281.71     32.70 o 
  12   2  10      598.26      692.31     48.90 o 
  13   2  10     2700.57     2658.22     94.38 o 
  14   2  10     1001.82     1141.14     79.00 o 
  15   2  10       86.65       42.14     29.03 o 
 -15   3  10        6.63       83.31     37.30 o 
 -14   3  10       35.09       14.62     28.20 o 
 -13   3  10        0.68       31.55     30.51 o 
 -12   3  10        0.19      -12.70     26.12 o 
 -11   3  10       12.11      -14.44     16.06 o 
 -10   3  10      209.40      199.81     26.33 o 
  -9   3  10      499.11      420.48     26.62 o 
  -8   3  10       76.11       77.68     15.87 o 
  -7   3  10       29.18       36.86     12.91 o 
  -6   3  10        3.75        5.61     16.60 o 
  -5   3  10      390.90      408.22     23.83 o 
  -4   3  10       88.98       93.30     19.77 o 
  -3   3  10      240.99      217.87     18.62 o 
  -2   3  10        9.63       26.37     10.47 o 
  -1   3  10        0.03        6.93      9.08 o 
   0   3  10        8.36       17.70     10.10 o 
   1   3  10      285.06      313.34     18.92 o 
   2   3  10      495.08      447.88     20.48 o 
   3   3  10        2.56        2.17     10.58 o 
   4   3  10        7.89       11.72     11.28 o 
   5   3  10       49.63       44.52     17.20 o 
   6   3  10      429.66      432.04     48.28 o 
   7   3  10       79.38       99.49     19.15 o 
   8   3  10      130.86      153.11     23.26 o 
   9   3  10       19.53       26.25     18.81 o 
  10   3  10     1334.87     1256.98     56.28 o 
  11   3  10      737.60      605.76     61.10 o 
  12   3  10       42.17       59.17     22.91 o 
  13   3  10      190.31      203.76     33.17 o 
  14   3  10       29.27       20.00     25.09 o 
  15   3  10      108.05      161.32     62.38 o 
 -14   4  10      275.74      283.48     50.16 o 
 -13   4  10      569.29      588.45     45.32 o 
 -12   4  10      692.60      710.69     46.70 o 
 -11   4  10       69.79      110.92     24.23 o 
 -10   4  10       15.75       31.56     17.17 o 
  -9   4  10      187.43      227.50     27.94 o 
  -8   4  10     1715.21     1563.33     59.98 o 
  -7   4  10     1621.37     1708.15     87.10 o 
  -6   4  10       58.52       91.55     20.10 o 
  -5   4  10      428.37      460.68     25.01 o 
  -4   4  10       85.39       80.14     14.28 o 
  -3   4  10       87.85       96.07     13.59 o 
  -2   4  10      859.23      820.58     27.54 o 
  -1   4  10      878.21      879.38     28.35 o 
   0   4  10      916.54      802.38     28.19 o 
   1   4  10      714.71      650.19     24.31 o 
   2   4  10       14.54       21.68     10.15 o 
   3   4  10      149.84      164.27     15.14 o 
   4   4  10      728.65      727.59     31.39 o 
   5   4  10     1449.64     1483.52     45.55 o 
   6   4  10     1100.71     1107.51     50.07 o 
   7   4  10      271.84      279.74     27.67 o 
   8   4  10      203.98      189.09     43.33 o 
   9   4  10       57.17       80.40     21.80 o 
  10   4  10      136.45      119.06     24.72 o 
  11   4  10      645.26      618.30     43.44 o 
  12   4  10      593.97      602.04     45.41 o 
  13   4  10      298.51      418.78     59.67 o 
  14   4  10      623.60      639.08     72.61 o 
 -13   5  10        1.27       38.79     22.97 o 
 -12   5  10        3.39       -0.41     19.13 o 
 -11   5  10        5.40      -12.60     36.34 o 
 -10   5  10       76.44       93.86     28.68 o 
  -9   5  10      261.91      230.78     28.96 o 
  -8   5  10      739.22      662.82     43.20 o 
  -7   5  10       21.15       24.09     25.36 o 
  -6   5  10      356.04      299.64     30.28 o 
  -5   5  10      476.52      422.12     33.33 o 
  -4   5  10      382.13      381.16     27.45 o 
  -3   5  10       88.28      121.33     19.64 o 
  -2   5  10      102.94      136.64     24.04 o 
  -1   5  10       18.45       12.09      9.95 o 
   0   5  10       19.99       30.53     10.55 o 
   1   5  10       55.98       49.07     11.78 o 
   2   5  10       19.30       31.44     12.82 o 
   3   5  10       10.45       19.50     10.04 o 
   4   5  10       95.88      104.05     13.60 o 
   5   5  10      103.00      108.78     17.90 o 
   6   5  10       65.37       53.56     12.74 o 
   7   5  10      173.12      183.44     20.70 o 
   8   5  10      169.33      117.10     27.92 o 
   9   5  10      342.03      423.50     52.08 o 
  10   5  10      136.34      153.04     38.18 o 
  11   5  10      104.72       51.68     29.63 o 
  12   5  10        0.10      -10.54     28.68 o 
  13   5  10       71.83       56.87     37.34 o 
 -12   6  10       70.96       80.30     26.04 o 
 -11   6  10       16.99       46.21     21.79 o 
 -10   6  10       28.30       18.04     19.70 o 
  -9   6  10      501.32      443.90     38.62 o 
  -8   6  10      664.53      664.74     44.51 o 
  -7   6  10       75.72       73.62     22.51 o 
  -6   6  10      191.96      204.19     54.51 o 
  -5   6  10       60.04       71.64     17.62 o 
  -4   6  10        4.72        0.73     13.33 o 
  -3   6  10       83.93       80.61     17.33 o 
  -2   6  10      649.43      661.70     32.97 o 
  -1   6  10      390.54      422.79     27.39 o 
   0   6  10      165.23      193.01     20.87 o 
   1   6  10      784.04      727.01     33.69 o 
   2   6  10      103.84       89.56     13.98 o 
   3   6  10      141.71      149.00     15.79 o 
   4   6  10      554.07      578.47     25.89 o 
   5   6  10     1344.60     1278.51     37.93 o 
   6   6  10      928.67      916.33     42.45 o 
   7   6  10      635.73      635.96     35.15 o 
   8   6  10      158.87      169.09     26.55 o 
   9   6  10       13.35       31.79     27.88 o 
  10   6  10      252.54      313.67     48.88 o 
  11   6  10      579.60      598.42     64.62 o 
  12   6  10      382.29      474.22     62.22 o 
 -11   7  10      185.47      209.62     33.89 o 
 -10   7  10      100.15      132.93     27.72 o 
  -9   7  10       70.20       67.53     24.94 o 
  -8   7  10      221.33      256.70     35.11 o 
  -7   7  10        5.03        4.59     25.60 o 
  -6   7  10      314.08      309.10     33.33 o 
  -5   7  10      697.60      728.14     52.60 o 
  -4   7  10      662.59      732.98     37.70 o 
  -3   7  10      119.81      159.83     22.40 o 
  -2   7  10        0.86      -10.36     14.23 o 
  -1   7  10       21.04       29.81     15.08 o 
   0   7  10       22.48       24.78     14.95 o 
   1   7  10      318.31      333.12     26.23 o 
   2   7  10      476.46      437.36     50.68 o 
   3   7  10       69.87       46.84     21.55 o 
   4   7  10       74.25      118.38     26.60 o 
   5   7  10       27.61        9.00     18.80 o 
   6   7  10        0.37      -13.13     30.11 o 
   7   7  10       23.44       23.74     16.81 o 
   8   7  10      262.77      329.80     29.34 o 
   9   7  10       57.14       69.59     50.08 o 
  10   7  10        1.19      -14.30     29.91 o 
  11   7  10       60.61       55.67     34.75 o 
  -9   8  10       40.03       69.08     25.89 o 
  -8   8  10       26.06       26.05     27.96 o 
  -7   8  10      310.02      383.22     39.53 o 
  -6   8  10      181.57      218.62     26.44 o 
  -5   8  10      156.37      180.86     25.05 o 
  -4   8  10      164.92      206.45     25.65 o 
  -3   8  10       85.41       70.36     18.73 o 
  -2   8  10       55.71       19.43     22.45 o 
  -1   8  10      187.42      246.09     33.50 o 
   0   8  10     1023.19     1004.38     56.46 o 
   1   8  10      310.66      374.08     38.91 o 
   2   8  10       23.79       29.96     23.00 o 
   3   8  10        4.18       17.60     21.05 o 
   4   8  10      220.10      247.98     34.47 o 
   5   8  10      448.52      450.54     42.12 o 
   6   8  10      370.90      362.79     40.13 o 
   7   8  10      407.29      475.95     44.50 o 
   8   8  10       71.20       97.93     28.83 o 
   9   8  10       32.50       -3.99     34.43 o 
  -6   9  10        0.94        9.17     26.94 o 
  -5   9  10       19.78       43.34     27.16 o 
  -4   9  10      266.71      257.39     38.18 o 
  -3   9  10      351.01      404.91    110.27 o 
  -2   9  10       32.98       46.87     25.42 o 
  -1   9  10        8.07       25.61     24.26 o 
   0   9  10       26.76       49.04     24.96 o 
   1   9  10        3.50       20.23     27.08 o 
   2   9  10      105.52      117.69     27.42 o 
   3   9  10      151.38      140.71     30.28 o 
   4   9  10       20.84       35.83     24.59 o 
   5   9  10        1.71       13.35     21.83 o 
   6   9  10       17.28       38.32     25.27 o 
 -15   1  11        1.78      -24.56     20.53 o 
 -14   1  11       98.73       99.54     25.78 o 
 -13   1  11      705.31      751.39     82.15 o 
 -12   1  11     2108.25     2509.83     84.45 o 
 -11   1  11     1966.80     1935.03     71.19 o 
 -10   1  11        5.56       -2.86     16.35 o 
  -9   1  11      258.59      299.09     30.57 o 
  -8   1  11      470.88      486.11     34.90 o 
  -7   1  11     3552.42     3480.48     96.68 o 
  -6   1  11     1860.88     1895.10     64.30 o 
  -5   1  11      210.22      255.95     26.25 o 
  -4   1  11       61.27       65.33     13.34 o 
  -3   1  11       34.17       20.45     11.26 o 
  -2   1  11      597.25      610.78     31.32 o 
  -1   1  11       72.42       54.42     13.02 o 
   0   1  11     2599.25     2310.26    100.40 o 
   1   1  11     1809.67     1650.36     76.97 o 
   2   1  11      410.26      416.33     24.37 o 
   3   1  11      119.11      134.38     30.63 o 
   4   1  11      966.60      908.64     42.36 o 
   5   1  11       47.44       49.93     16.55 o 
   6   1  11     1561.37     1647.24    160.39 o 
   7   1  11     1586.33     1551.17     83.23 o 
   8   1  11     1332.10     1362.59     83.87 o 
   9   1  11      596.14      510.90     40.87 o 
  10   1  11        8.49       43.16     22.87 o 
  11   1  11       83.78       53.49     27.32 o 
  12   1  11      791.86      825.15     69.33 o 
  13   1  11      777.54      630.45     78.40 o 
  14   1  11      278.95      303.74     41.81 o 
  15   1  11      503.86      503.61     50.68 o 
 -14   2  11       30.71       88.26     34.03 o 
 -13   2  11       50.58       18.85     31.39 o 
 -12   2  11      100.98      108.49     30.67 o 
 -11   2  11       60.63       67.79     21.27 o 
 -10   2  11       53.64       79.22     38.74 o 
  -9   2  11        7.39      -11.66     16.03 o 
  -8   2  11       17.88        8.86     14.99 o 
  -7   2  11        2.08       -0.09     11.83 o 
  -6   2  11       56.88       72.74     14.62 o 
  -5   2  11       17.18       13.53     11.56 o 
  -4   2  11      152.85      144.42     16.83 o 
  -3   2  11      469.70      473.32     39.77 o 
  -2   2  11       39.86       44.55     12.57 o 
  -1   2  11      575.10      596.11     28.02 o 
   0   2  11       68.62      106.17     15.66 o 
   1   2  11      158.30      204.25     19.17 o 
   2   2  11      366.39      355.11     23.49 o 
   3   2  11      256.79      269.51     21.42 o 
   4   2  11       53.67       42.38     16.28 o 
   5   2  11      793.08      810.21     42.10 o 
   6   2  11       64.97       58.63     24.20 o 
   7   2  11        5.02       14.84     14.33 o 
   8   2  11        9.98        4.55     24.00 o 
   9   2  11        5.37       -7.11     15.58 o 
  10   2  11       90.53       78.11     23.40 o 
  11   2  11        0.94      -24.52     19.34 o 
  12   2  11        6.75        3.67     24.00 o 
  13   2  11      215.34      159.60     34.91 o 
  14   2  11       26.11       11.12     27.27 o 
 -14   3  11      249.55      325.09     52.08 o 
 -13   3  11     1120.47     1039.81     80.59 o 
 -11   3  11      424.14      509.68     57.51 o 
 -10   3  11      260.80      268.30     45.13 o 
  -9   3  11      154.92      199.78     28.07 o 
  -8   3  11     1471.14     1276.39     43.37 o 
  -7   3  11     1071.01     1145.41     39.94 o 
  -6   3  11     1777.03     1794.51     63.80 o 
  -5   3  11     2200.75     2288.57     75.66 o 
  -4   3  11      825.84      863.98     36.61 o 
  -3   3  11      195.67      203.60     19.54 o 
  -2   3  11      109.42       99.00     18.31 o 
  -1   3  11     1502.63     1384.47     42.33 o 
   0   3  11     3293.37     3228.38     73.50 o 
   1   3  11     3624.91     3612.04     79.73 o 
   2   3  11     1144.01     1119.41     38.35 o 
   3   3  11       29.29       33.16     13.00 o 
   4   3  11      200.77      195.82     19.62 o 
   5   3  11      250.86      284.86     28.59 o 
   6   3  11      877.43      931.58     53.24 o 
   7   3  11     1924.60     1878.37     67.03 o 
   8   3  11     1056.87     1082.27     50.48 o 
   9   3  11      266.27      315.42     34.01 o 
  10   3  11        0.86       -9.35     18.13 o 
  11   3  11      451.21      402.17     51.32 o 
  12   3  11      479.96      572.71     86.42 o 
  13   3  11      291.67      308.35     39.18 o 
  14   3  11      460.12      493.94     47.38 o 
 -13   4  11       32.54      -12.06     28.60 o 
 -12   4  11       13.05       15.26     27.48 o 
 -11   4  11        0.37       11.29     18.42 o 
 -10   4  11        3.46       10.74     18.52 o 
  -9   4  11       85.68      115.52     23.61 o 
  -8   4  11       18.34       58.10     19.68 o 
  -7   4  11       83.93       77.81     21.01 o 
  -6   4  11      126.74      158.90     24.25 o 
  -5   4  11       45.27       44.58     13.32 o 
  -4   4  11      297.24      271.81     21.63 o 
  -3   4  11      436.56      430.41     22.36 o 
  -2   4  11      481.95      424.23     21.93 o 
  -1   4  11       52.03       37.18     11.34 o 
   0   4  11      662.36      563.28     24.36 o 
   1   4  11      109.95      134.96     16.80 o 
   2   4  11       99.75      124.49     16.98 o 
   3   4  11       26.58       21.42     12.89 o 
   4   4  11       72.85       94.53     32.67 o 
   5   4  11        6.65        7.17     12.02 o 
   6   4  11      103.95      128.40     19.33 o 
   7   4  11      278.04      288.53     29.54 o 
   8   4  11       16.63       12.69     16.73 o 
   9   4  11      137.46       93.70     24.10 o 
  10   4  11        1.34        7.48     19.32 o 
  11   4  11       65.67       90.15     25.86 o 
  12   4  11       53.04       47.38     28.28 o 
  13   4  11       43.05       88.74     40.58 o 
 -12   5  11      525.67      542.37     45.07 o 
 -11   5  11      160.36      263.40     33.84 o 
 -10   5  11      103.07      183.14     29.75 o 
  -9   5  11        0.06      -11.28     25.36 o 
  -8   5  11        3.60       26.38     19.18 o 
  -7   5  11      114.77      132.70     24.57 o 
  -6   5  11     1795.53     1598.61     62.81 o 
  -5   5  11     1219.77     1090.17     50.68 o 
  -4   5  11      532.21      591.21     32.30 o 
  -3   5  11      862.80      779.69     35.91 o 
  -2   5  11       19.82       17.35     13.21 o 
  -1   5  11      831.38      804.11     29.01 o 
   0   5  11     2525.66     2284.88     51.69 o 
   1   5  11     1481.55     1422.38     48.93 o 
   2   5  11      386.24      366.86     21.57 o 
   3   5  11       72.82       53.99     18.71 o 
   4   5  11      198.89      226.79     26.37 o 
   5   5  11      495.11      520.61     29.46 o 
   6   5  11      481.33      484.13     37.15 o 
   7   5  11      699.46      663.25     40.24 o 
   8   5  11       45.11       80.51     20.65 o 
   9   5  11        3.26       16.45     26.92 o 
  10   5  11        4.94       50.08     30.83 o 
  11   5  11      106.29      181.40     44.33 o 
  12   5  11      167.21      237.47     51.76 o 
 -11   6  11       12.41        8.23     54.91 o 
 -10   6  11      136.08      157.62     30.22 o 
  -9   6  11      168.76      215.79     31.00 o 
  -8   6  11       93.12      100.03     24.62 o 
  -7   6  11       87.75      109.83     38.42 o 
  -6   6  11       12.62       31.53     26.96 o 
  -5   6  11        0.28        0.28     15.22 o 
  -4   6  11      757.97      770.19     95.40 o 
  -3   6  11     1996.59     1701.31     53.78 o 
  -2   6  11      179.22      204.49     22.65 o 
  -1   6  11        1.23       24.22     13.98 o 
   0   6  11       84.26       64.21     16.44 o 
   1   6  11      351.31      360.85     53.14 o 
   2   6  11        9.13        2.28     14.31 o 
   3   6  11       63.18       79.00     13.81 o 
   4   6  11       49.97       56.83     17.27 o 
   5   6  11        2.54      -10.99     12.81 o 
   6   6  11      227.54      232.73     30.02 o 
   7   6  11      164.08      159.15     27.77 o 
   8   6  11        0.28       21.49     27.64 o 
   9   6  11       29.92       40.18     31.23 o 
  10   6  11      200.78      175.33     45.61 o 
  11   6  11       85.50      111.90     42.25 o 
 -10   7  11        1.76       45.71     28.04 o 
  -9   7  11       11.04       50.85     38.58 o 
  -8   7  11      114.56      153.48     29.01 o 
  -7   7  11      251.29      249.64     35.62 o 
  -6   7  11      543.81      623.22     44.94 o 
  -5   7  11      992.48     1052.33     45.59 o 
  -4   7  11      382.47      485.73     33.53 o 
  -3   7  11        7.27       -4.68     15.64 o 
  -2   7  11       18.46       28.10     16.15 o 
  -1   7  11      295.58      272.42     25.94 o 
   0   7  11     1183.64     1251.36     46.34 o 
   1   7  11     1704.25     1579.22     52.18 o 
   2   7  11      645.56      677.34     46.79 o 
   3   7  11       55.00       71.20     24.70 o 
   4   7  11       65.26       35.82     22.60 o 
   5   7  11      679.55      646.47    106.67 o 
   6   7  11      800.64      892.04     80.51 o 
   7   7  11      532.30      528.05     66.62 o 
   8   7  11      161.49      220.69     43.77 o 
   9   7  11        7.37      -38.74     27.72 o 
  10   7  11        2.01      -23.16     28.99 o 
  -7   8  11       47.54       34.23     24.98 o 
  -6   8  11       17.23       34.67     20.65 o 
  -5   8  11      238.16      299.98     33.71 o 
  -4   8  11      417.63      398.77     32.72 o 
  -3   8  11      110.53      125.72     22.14 o 
  -2   8  11      120.75      112.95     28.72 o 
  -1   8  11       48.64       51.67     25.60 o 
   0   8  11        1.79       15.20     21.41 o 
   1   8  11       67.10       98.82     52.24 o 
   2   8  11      259.56      305.88     37.50 o 
   3   8  11       60.98       56.62     30.95 o 
   4   8  11       24.56       52.87     24.48 o 
   5   8  11      145.72      183.73     32.31 o 
   6   8  11       85.83      125.12     29.40 o 
   7   8  11        0.77        6.87     23.38 o 
  -4   9  11      200.11      140.66     43.45 o 
  -3   9  11       15.65       17.95     47.13 o 
  -2   9  11        0.84      -34.15     22.77 o 
  -1   9  11        3.24      -16.88     35.34 o 
   0   9  11       13.38       21.98     23.27 o 
   1   9  11      299.16      324.23     39.68 o 
   2   9  11      374.52      419.65     44.05 o 
   3   9  11       67.67      109.59     29.27 o 
   4   9  11        3.43       33.19     24.34 o 
 -14   0  12        0.44      -22.37     27.24 o 
 -13   0  12      507.07      627.10     65.26 o 
 -12   0  12     1095.96     1235.03     83.71 o 
 -11   0  12       96.61      169.26     38.82 o 
 -10   0  12      582.05      521.98     55.51 o 
  -9   0  12      772.59      866.25     67.73 o 
  -8   0  12        3.43       -2.80     23.24 o 
  -7   0  12      547.75      539.16     53.12 o 
  -6   0  12      980.01     1046.36     67.65 o 
  -5   0  12     2856.77     2738.84    117.26 o 
  -4   0  12     3677.64     3580.08    139.22 o 
  -3   0  12      171.47      171.33     33.39 o 
  -2   0  12      231.00      176.84     32.99 o 
  -1   0  12      178.34      162.07     31.87 o 
   0   0  12       12.39       31.93     20.21 o 
   1   0  12      178.86      173.49     33.15 o 
   2   0  12      262.66      250.49     37.46 o 
   3   0  12     6659.74     6767.89    226.45 o 
   4   0  12     2521.85     2251.20    103.76 o 
   5   0  12       42.30       56.31     24.44 o 
   6   0  12      107.90      119.81     32.27 o 
   7   0  12      890.60      939.81     69.49 o 
   8   0  12      605.93      677.74     68.05 o 
   9   0  12      923.93      867.36     76.04 o 
  10   0  12      127.02      129.00     42.33 o 
  11   0  12       36.96       64.06     39.62 o 
  12   0  12       85.52       81.55     43.37 o 
  13   0  12      177.22      156.00     51.60 o 
  14   0  12      534.17      662.24     76.92 o 
 -14   1  12        0.44      -24.84     20.31 o 
 -13   1  12       60.88       81.76     25.09 o 
 -12   1  12       33.05       -2.74     33.83 o 
 -11   1  12      162.91      149.52     26.78 o 
 -10   1  12       68.82       58.12     22.68 o 
  -9   1  12      103.48       90.40     58.11 o 
  -8   1  12        4.48       35.48     18.55 o 
  -7   1  12       34.39       51.65     18.36 o 
  -6   1  12        1.92        8.81     15.93 o 
  -5   1  12      260.22      261.02     27.96 o 
  -4   1  12        4.51       -3.25     14.11 o 
  -3   1  12       45.62       26.43     15.80 o 
  -2   1  12      587.51      642.58     29.81 o 
  -1   1  12        9.59        3.10     11.33 o 
   0   1  12      654.76      556.31     36.08 o 
   1   1  12      282.59      271.39     21.62 o 
   2   1  12       12.78       28.28     12.28 o 
   3   1  12      691.80      755.59     41.07 o 
   4   1  12      103.71       83.89     19.05 o 
   5   1  12      233.09      202.23     26.15 o 
   6   1  12        2.54        9.04     15.56 o 
   7   1  12       67.18      117.90     31.87 o 
   8   1  12       51.88       56.11     20.39 o 
   9   1  12       11.92       29.83     22.87 o 
  10   1  12        0.21       12.36     26.04 o 
  11   1  12       12.01      -16.38     23.83 o 
  12   1  12       94.58      109.76     32.19 o 
  13   1  12        0.14       -9.77     25.14 o 
  14   1  12       38.47      -52.00     34.67 o 
 -13   2  12      651.76      742.76     71.57 o 
 -12   2  12      385.00      389.71     53.36 o 
 -11   2  12      858.70      932.41     85.67 o 
 -10   2  12      525.90      542.26     75.60 o 
  -9   2  12      144.48      164.41     38.70 o 
  -8   2  12       38.51       30.68     34.07 o 
  -7   2  12     1261.18     1167.29     87.42 o 
  -6   2  12     2844.43     2670.36     82.21 o 
  -5   2  12     3286.42     3289.81     79.49 o 
  -4   2  12     1477.86     1353.22     43.22 o 
  -3   2  12      473.36      523.20     55.36 o 
  -2   2  12      120.21      167.18     18.33 o 
  -1   2  12      805.01      780.13     32.90 o 
   0   2  12      168.41      200.58     19.43 o 
   1   2  12       32.54       61.42     14.84 o 
   2   2  12     6795.56     6653.16    129.42 o 
   3   2  12     6312.59     6104.41    121.40 o 
   4   2  12     1198.75     1068.44     69.33 o 
   5   2  12       20.37       15.65     18.53 o 
   6   2  12     1017.71      965.94     47.06 o 
   7   2  12     1207.56     1250.31     55.16 o 
   8   2  12     1845.86     1805.42     69.32 o 
   9   2  12      978.44     1129.39     59.44 o 
  10   2  12      490.49      512.21     43.84 o 
  11   2  12       68.69       67.63     24.94 o 
  12   2  12        0.61       -5.14     24.45 o 
  13   2  12      568.55      617.49     65.58 o 
 -13   3  12       45.15       27.96     30.59 o 
 -12   3  12       31.79       -5.19     27.72 o 
 -11   3  12       32.16       21.57     30.27 o 
 -10   3  12       44.37       68.13     32.27 o 
  -9   3  12       51.72       67.10     32.35 o 
  -8   3  12       40.24       68.12     19.95 o 
  -7   3  12        2.44       -0.12     13.70 o 
  -6   3  12       15.89       13.27     13.43 o 
  -5   3  12      141.79      150.79     19.07 o 
  -4   3  12      197.32      183.91     20.68 o 
  -3   3  12      500.15      505.58     28.14 o 
  -2   3  12       18.45       20.72     12.60 o 
  -1   3  12       13.31       14.81     12.14 o 
   0   3  12       37.29       74.10     15.33 o 
   1   3  12     1183.42     1113.13     65.46 o 
   2   3  12       12.64        0.63     12.64 o 
   3   3  12      624.85      589.54     30.89 o 
   4   3  12      195.55      179.43     20.45 o 
   5   3  12       71.46       74.23     19.95 o 
   6   3  12       50.78       54.42     30.27 o 
   7   3  12      443.83      430.66     35.67 o 
   8   3  12      128.54      129.91     26.80 o 
   9   3  12       45.28       55.83     28.99 o 
  10   3  12       14.33       50.50     23.76 o 
  11   3  12      196.75      225.56     49.28 o 
  12   3  12      136.80      142.04     31.57 o 
  13   3  12      147.80      175.43     70.73 o 
 -12   4  12      233.62      296.74     50.08 o 
 -11   4  12      812.58      745.87     69.49 o 
 -10   4  12      732.55      761.77     67.89 o 
  -9   4  12      226.27      261.17     67.85 o 
  -8   4  12       10.90       28.77     19.29 o 
  -7   4  12      323.38      356.86     34.65 o 
  -6   4  12      839.23      831.13     50.12 o 
  -5   4  12     1034.61     1053.50     49.98 o 
  -4   4  12     1015.67      987.51     38.46 o 
  -3   4  12      604.83      654.32     31.88 o 
  -2   4  12        8.42       15.47     12.69 o 
  -1   4  12        2.46        5.51     12.22 o 
   0   4  12      217.01      175.70     19.87 o 
   1   4  12     1069.80     1005.42     37.80 o 
   2   4  12     2197.23     2019.94     83.75 o 
   3   4  12     2146.98     2063.13     58.00 o 
   4   4  12     1714.33     1691.45     64.49 o 
   5   4  12       29.82       87.33     30.57 o 
   6   4  12      479.64      560.91     75.88 o 
   7   4  12      366.94      410.15     38.74 o 
   8   4  12      491.06      473.29     38.01 o 
   9   4  12      562.56      512.48     60.23 o 
  10   4  12      129.59      134.24     28.51 o 
  11   4  12       34.94       45.83     24.56 o 
  12   4  12        2.76        7.60     33.47 o 
 -11   5  12       37.47       25.91     23.85 o 
 -10   5  12       13.94       39.34     24.10 o 
  -9   5  12       79.91      106.43     26.08 o 
  -8   5  12       13.15       34.13     21.24 o 
  -7   5  12       18.20       17.10     36.58 o 
  -6   5  12       33.65       58.30     21.73 o 
  -5   5  12        8.18       33.49     23.28 o 
  -4   5  12        9.94       19.48     18.18 o 
  -3   5  12        0.88       -5.32     20.83 o 
  -2   5  12      125.05      139.93     24.71 o 
  -1   5  12        4.47       14.92     16.55 o 
   0   5  12       22.47       28.26     13.71 o 
   1   5  12       43.66       14.44     17.69 o 
   2   5  12        0.04       17.37     12.66 o 
   3   5  12        3.49        4.81     12.06 o 
   4   5  12       71.25       41.71     14.77 o 
   5   5  12        4.04       19.29     13.86 o 
   6   5  12      751.35      740.59     37.75 o 
   7   5  12      154.92      159.92     25.89 o 
   8   5  12       12.64        9.75     18.51 o 
   9   5  12        7.26        7.11     28.83 o 
  10   5  12       16.39       24.12     29.31 o 
  11   5  12      151.04      214.94     51.12 o 
 -10   6  12      150.57      154.14     31.70 o 
  -9   6  12      106.10      100.57     26.87 o 
  -8   6  12        0.01       46.14     23.23 o 
  -7   6  12      341.81      357.75     38.06 o 
  -6   6  12      722.12      778.40     54.12 o 
  -5   6  12      499.71      469.98     39.94 o 
  -4   6  12      473.05      456.52     32.01 o 
  -3   6  12      442.85      481.27     44.23 o 
  -2   6  12      108.88      142.25     22.31 o 
  -1   6  12       27.52        7.38     15.03 o 
   0   6  12      379.24      392.91     35.82 o 
   1   6  12      655.23      689.77     44.10 o 
   2   6  12     1279.34     1243.85     56.05 o 
   3   6  12     1002.95      903.84     75.12 o 
   4   6  12      413.89      396.43     28.42 o 
   5   6  12       44.51       67.41     17.03 o 
   6   6  12      328.29      381.12     36.85 o 
   7   6  12      381.97      429.87     39.83 o 
   8   6  12      192.75      234.11     44.81 o 
   9   6  12      317.52      329.09     52.56 o 
  10   6  12      361.72      370.62     57.75 o 
  -8   7  12      155.81      250.98     35.18 o 
  -7   7  12       58.08       69.61     67.89 o 
  -6   7  12       63.54      101.08     27.39 o 
  -5   7  12       33.53       44.55     23.51 o 
  -4   7  12        3.81       17.06     23.36 o 
  -3   7  12       49.27       57.08     19.61 o 
  -2   7  12      147.76      194.86     24.83 o 
  -1   7  12      511.43      538.91     34.43 o 
   0   7  12       96.06       95.77     20.23 o 
   1   7  12        1.22        6.16     16.54 o 
   2   7  12       49.23       32.51     32.27 o 
   3   7  12        5.80       34.51     33.55 o 
   4   7  12      506.17      639.80     70.37 o 
   5   7  12      729.38      629.42     71.33 o 
   6   7  12       75.68      117.10     37.70 o 
   7   7  12       76.23       85.31     36.02 o 
   8   7  12      107.32       91.22     36.90 o 
  -5   8  12      240.32      275.88     30.26 o 
  -4   8  12      250.45      249.50     29.22 o 
  -3   8  12      318.10      354.34     32.76 o 
  -2   8  12       27.15       42.27     33.75 o 
  -1   8  12       64.35      102.62     30.92 o 
   0   8  12      575.46      618.91     49.84 o 
   1   8  12      232.89      285.22     38.78 o 
   2   8  12       52.11       66.27     39.58 o 
   3   8  12      522.24      569.27     68.85 o 
   4   8  12      117.45      133.55     44.01 o 
   5   8  12       73.90      101.60     42.89 o 
 -12   1  13        2.28       35.66     22.87 o 
 -11   1  13      870.35      928.91     53.69 o 
 -10   1  13     1958.94     2119.24     77.83 o 
  -9   1  13      965.44      882.66     50.21 o 
  -8   1  13      239.39      178.02     27.36 o 
  -7   1  13      125.63      127.16     24.72 o 
  -6   1  13      918.47      892.85     47.61 o 
  -5   1  13     1394.29     1392.87     57.31 o 
  -4   1  13      867.94      883.50     45.30 o 
  -3   1  13      430.17      427.74     33.55 o 
  -2   1  13      982.02      881.68     45.77 o 
  -1   1  13       92.77      125.41     22.53 o 
   0   1  13      125.13      124.42     22.54 o 
   1   1  13      119.23      129.02     20.68 o 
   2   1  13     2213.57     2167.38    116.46 o 
   3   1  13     2179.22     2020.08     70.66 o 
   4   1  13     1314.69     1185.97    111.11 o 
   5   1  13     1973.62     1815.22     67.35 o 
   6   1  13      202.64      213.69     29.22 o 
   7   1  13      362.33      344.46     34.66 o 
   8   1  13     1264.32     1235.70    107.87 o 
   9   1  13     1411.13     1500.17     71.01 o 
  10   1  13     1103.65     1295.69     68.73 o 
  11   1  13      558.35      687.20     54.24 o 
  12   1  13       23.56       16.95     27.93 o 
 -12   2  13        7.86       -2.96     29.23 o 
 -11   2  13        0.09       -7.94     19.29 o 
 -10   2  13        7.39       12.55     29.27 o 
  -9   2  13       54.94       79.09     25.36 o 
  -8   2  13       82.07      134.25     25.80 o 
  -7   2  13        2.88       24.72     58.47 o 
  -6   2  13        7.52       13.65     17.90 o 
  -5   2  13       67.05       59.58     19.52 o 
  -4   2  13        4.55       14.30     15.93 o 
  -3   2  13      149.47      139.73     18.20 o 
  -2   2  13        5.13       -6.60     11.93 o 
  -1   2  13        0.28        4.70     12.18 o 
   0   2  13      139.02      168.53     41.72 o 
   1   2  13     1041.03     1029.64     46.79 o 
   2   2  13      111.85      135.94     18.74 o 
   3   2  13      187.58      173.31     24.08 o 
   4   2  13      205.78      201.62     27.11 o 
   5   2  13      436.30      356.39     41.81 o 
   6   2  13       29.73       28.28     18.11 o 
   7   2  13        8.58       18.65     22.80 o 
   8   2  13        0.18       36.73     20.28 o 
   9   2  13       14.22      -13.03     24.48 o 
  10   2  13       43.77       50.22     51.72 o 
  11   2  13      193.79      246.47     44.69 o 
  12   2  13       18.97       35.95     27.32 o 
 -11   3  13      487.92      501.46     60.86 o 
 -10   3  13      511.69      637.80     65.02 o 
  -9   3  13      564.69      597.15     63.58 o 
  -8   3  13      304.50      281.64     47.53 o 
  -7   3  13       29.42       30.64     18.74 o 
  -6   3  13      575.07      627.57     55.59 o 
  -5   3  13     1057.84     1070.37     40.61 o 
  -4   3  13     1251.12     1313.54     44.52 o 
  -3   3  13      559.28      624.06     32.02 o 
  -2   3  13      326.27      371.06     25.96 o 
  -1   3  13      612.92      547.91     30.27 o 
   0   3  13       13.63        8.86     13.21 o 
   1   3  13     2730.84     2737.31     69.90 o 
   2   3  13      812.61      872.87     42.89 o 
   3   3  13      422.36      456.09     29.34 o 
   4   3  13     2646.56     2339.90     96.25 o 
   5   3  13     2261.97     2044.22     72.80 o 
   6   3  13      177.83      239.00     63.50 o 
   7   3  13      327.62      331.53     34.53 o 
   8   3  13     1023.37     1073.10     55.13 o 
   9   3  13     1683.27     1981.62    113.98 o 
  10   3  13     1168.91     1272.44     65.82 o 
  11   3  13      663.87      756.13     54.36 o 
 -10   4  13        4.96      -14.86     28.44 o 
  -9   4  13       28.65       31.79     31.55 o 
  -8   4  13        7.13      -20.85     21.73 o 
  -7   4  13       33.79       45.12     21.51 o 
  -6   4  13       16.33       31.16     25.68 o 
  -5   4  13        8.35       36.46     44.41 o 
  -4   4  13       90.32       85.27     16.82 o 
  -3   4  13       37.93       22.88     13.85 o 
  -2   4  13       49.49       53.49     22.06 o 
  -1   4  13       70.69       85.34     16.52 o 
   0   4  13      308.21      349.80     49.75 o 
   1   4  13     1189.61     1009.38     39.51 o 
   2   4  13      398.31      379.56     28.00 o 
   3   4  13       43.81       31.94     16.24 o 
   4   4  13      416.71      445.72     37.70 o 
   5   4  13       27.19       17.52     14.53 o 
   6   4  13      110.56      163.96     25.94 o 
   7   4  13      146.95      149.15     26.84 o 
   8   4  13      125.74      141.84     27.22 o 
   9   4  13        0.71       68.85     34.91 o 
  10   4  13      145.84      164.76     33.50 o 
  11   4  13       98.22      125.98     31.14 o 
  -9   5  13      476.64      497.85     44.22 o 
  -8   5  13       23.04       10.55     27.04 o 
  -7   5  13       86.48      105.56     27.00 o 
  -6   5  13       11.97       27.40     20.12 o 
  -5   5  13      174.53      162.95     28.19 o 
  -4   5  13      303.56      334.69     35.20 o 
  -3   5  13      854.09      834.29     97.49 o 
  -2   5  13      469.92      506.76    101.92 o 
  -1   5  13      178.70      275.43     33.11 o 
   0   5  13        0.24        4.70     13.16 o 
   1   5  13      319.04      279.36     27.61 o 
   2   5  13      516.20      476.84     59.73 o 
   3   5  13      581.09      547.20     32.69 o 
   4   5  13      397.00      408.15     36.37 o 
   5   5  13      218.19      238.51     25.08 o 
   6   5  13      813.91      814.96     40.08 o 
   7   5  13       39.85       30.45     20.16 o 
   8   5  13     1051.45      945.64     65.14 o 
   9   5  13      855.73      886.45     77.32 o 
  10   5  13      496.21      492.51     65.98 o 
  -8   6  13        3.48        2.04     22.97 o 
  -7   6  13        2.04        3.87     22.60 o 
  -6   6  13      191.26      242.32     32.67 o 
  -5   6  13       60.56       50.49     22.68 o 
  -4   6  13        4.32       13.09     20.21 o 
  -3   6  13       17.46       34.98     21.03 o 
  -2   6  13       47.79       61.86     22.79 o 
  -1   6  13        2.21       30.33     20.27 o 
   0   6  13      314.54      344.03     54.16 o 
   1   6  13      125.94      141.43     54.28 o 
   2   6  13       32.03       38.03     21.38 o 
   3   6  13        0.01      -25.57     25.28 o 
   4   6  13       12.52       29.38     19.69 o 
   5   6  13        7.68       24.93     16.69 o 
   6   6  13       85.61      158.60     29.09 o 
   7   6  13      291.23      449.70     55.27 o 
   8   6  13       31.87       53.04     38.10 o 
  -6   7  13       23.20       70.86     27.49 o 
  -5   7  13       94.93      120.49     28.86 o 
  -4   7  13      484.95      504.54     43.82 o 
  -3   7  13      641.46      792.56     51.52 o 
  -2   7  13      484.76      578.86     45.75 o 
  -1   7  13      107.49      190.21     32.35 o 
   0   7  13      148.51      175.14     29.36 o 
   1   7  13      792.73      897.15     53.87 o 
   2   7  13      973.28      930.62     83.63 o 
   3   7  13      639.79      700.18     73.80 o 
   4   7  13       29.77       89.14     40.10 o 
   5   7  13       76.26       24.92     39.06 o 
 -11   0  14       40.97       60.39     36.90 o 
 -10   0  14      122.82      118.77     38.42 o 
  -9   0  14      670.00      680.06     67.10 o 
  -8   0  14     1172.10     1156.83     79.95 o 
  -7   0  14      857.10      887.33     72.13 o 
  -6   0  14      197.60      218.14     41.22 o 
  -5   0  14      209.84      155.12     37.06 o 
  -4   0  14      233.90      353.29     49.12 o 
  -3   0  14     1367.55     1440.79     85.31 o 
  -2   0  14      909.31      926.23     69.73 o 
  -1   0  14      886.27      788.05     64.22 o 
   0   0  14      435.15      410.08     49.44 o 
   1   0  14       49.27       92.58     30.99 o 
   2   0  14      188.01      222.69     41.38 o 
   3   0  14      370.83      299.13     44.73 o 
   4   0  14     2261.75     2111.02    106.15 o 
   5   0  14     1925.94     1879.22    100.32 o 
   6   0  14      718.11      633.65     61.98 o 
   7   0  14      192.01      173.01     39.22 o 
   9   0  14     2827.85     3074.23    155.60 o 
  10   0  14     2349.79     2565.91    141.62 o 
  11   0  14      268.49      232.52     58.31 o 
 -11   1  14        3.31       32.70     21.70 o 
 -10   1  14        2.84        3.57     24.40 o 
  -9   1  14        9.37        8.46     19.77 o 
  -8   1  14        2.20        6.63     19.66 o 
  -7   1  14        1.08       -6.73     24.52 o 
  -6   1  14        6.77       22.40     19.12 o 
  -5   1  14       18.41       -7.67     17.30 o 
  -4   1  14       23.03       -0.05     17.53 o 
  -3   1  14       54.66       63.36     37.14 o 
  -2   1  14        8.12       39.31     18.13 o 
  -1   1  14        6.71        4.79     20.09 o 
   0   1  14       17.30       29.95     18.62 o 
   1   1  14      182.40      152.95     24.74 o 
   2   1  14       11.31       17.21     22.40 o 
   3   1  14      113.48       79.00     20.69 o 
   4   1  14        3.94       12.37     17.76 o 
   5   1  14        1.46      -12.24     17.19 o 
   6   1  14       19.65       24.77     21.57 o 
   7   1  14      154.86      137.38     34.39 o 
   8   1  14       21.99       16.41     28.00 o 
   9   1  14       11.64       -5.61     25.39 o 
  10   1  14       39.09       49.65     31.11 o 
  11   1  14        1.18       44.64     30.02 o 
 -10   2  14       77.57       46.21     23.37 o 
  -9   2  14      733.41      814.29     56.95 o 
  -8   2  14      823.56      970.39     53.65 o 
  -7   2  14      336.97      325.59     47.53 o 
  -6   2  14      275.92      287.19     32.80 o 
  -5   2  14      105.01      138.16     26.25 o 
  -4   2  14      699.11      689.70     43.68 o 
  -3   2  14     1401.47     1305.22     69.29 o 
  -2   2  14     1970.07     1880.37     69.09 o 
  -1   2  14      744.13      795.97     36.76 o 
   0   2  14      227.13      241.49     23.43 o 
   1   2  14       19.38       40.67     15.77 o 
   2   2  14      442.50      504.38     31.16 o 
   3   2  14     1921.16     1779.38    101.20 o 
   4   2  14     1558.36     1369.49     59.44 o 
   5   2  14     1547.14     1464.13     62.01 o 
   6   2  14     1065.81     1061.61     54.18 o 
   7   2  14      115.92      146.01     38.30 o 
   8   2  14      319.46      333.74     38.63 o 
   9   2  14     1160.13     1372.81    150.52 o 
  10   2  14     1649.48     2008.94     86.38 o 
 -10   3  14       56.96       29.15     31.47 o 
  -9   3  14       27.83       25.72     29.71 o 
  -8   3  14        3.91       17.33     27.48 o 
  -7   3  14       98.68      131.47     43.25 o 
  -6   3  14      167.72      156.14     27.08 o 
  -5   3  14       29.28       37.22     20.10 o 
  -4   3  14      157.33      119.39     24.36 o 
  -3   3  14      200.56      261.94     24.85 o 
  -2   3  14        0.14       13.00     14.06 o 
  -1   3  14       22.71       29.94     14.85 o 
   0   3  14      665.26      635.55     34.07 o 
   1   3  14      206.70      230.80     23.72 o 
   2   3  14        1.97       -1.13     14.25 o 
   3   3  14      926.57      821.89     38.92 o 
   4   3  14        0.18        0.21     18.10 o 
   5   3  14      330.98      347.06     34.95 o 
   6   3  14        8.93       27.87     23.72 o 
   7   3  14       40.38       63.87     22.47 o 
   8   3  14       86.82       75.81     26.01 o 
   9   3  14        1.04       56.15     37.62 o 
  10   3  14        9.92       -6.58     26.28 o 
  -9   4  14       29.38        9.27     34.27 o 
  -8   4  14      684.93      790.92     73.80 o 
  -7   4  14      719.52      701.14     68.77 o 
  -6   4  14       86.91       68.93     32.91 o 
  -5   4  14        8.63       33.40     20.56 o 
  -4   4  14      235.74      270.17     32.11 o 
  -3   4  14      489.08      535.53     32.38 o 
  -2   4  14     1112.13     1082.41     43.40 o 
  -1   4  14      480.56      430.78     42.55 o 
   0   4  14       49.63       43.62     16.20 o 
   1   4  14       25.22       13.32     15.47 o 
   2   4  14      139.11      118.51     20.23 o 
   3   4  14      456.11      444.73     31.14 o 
   4   4  14      984.24      940.83     42.89 o 
   5   4  14      189.24      191.36     42.65 o 
   6   4  14        5.76       20.41     18.63 o 
   7   4  14       33.42       19.87     21.18 o 
   8   4  14       31.49       73.80     25.68 o 
   9   4  14      166.77      252.88     51.28 o 
  -7   5  14       57.50       46.01     30.03 o 
  -6   5  14        0.86       -9.31     21.03 o 
  -5   5  14        0.91       26.65     21.31 o 
  -4   5  14       47.93       81.13     27.16 o 
  -3   5  14      220.19      200.44     36.34 o 
  -2   5  14      257.07      341.84     36.46 o 
  -1   5  14      134.52      120.47     25.82 o 
   0   5  14      190.02      263.30     34.33 o 
   1   5  14       25.85       19.24     15.87 o 
   2   5  14      174.76      184.74     23.72 o 
   3   5  14       28.01       41.68     21.75 o 
   4   5  14        4.14        9.08     15.26 o 
   5   5  14      126.80      215.81     25.46 o 
   6   5  14      298.47      320.33     35.47 o 
   7   5  14       41.77       31.17     22.71 o 
   8   5  14       92.82      104.23     35.98 o 
  -6   6  14      103.20      148.37     31.15 o 
  -5   6  14       35.85       96.53     27.21 o 
  -4   6  14      348.77      443.54     42.36 o 
  -3   6  14     1126.78     1193.84     61.66 o 
  -2   6  14      519.74      588.41     49.24 o 
  -1   6  14       19.10       32.07     22.92 o 
   0   6  14       10.13       23.24     21.85 o 
   1   6  14       17.24       24.62     21.67 o 
   2   6  14      160.23      220.46     52.80 o 
   3   6  14      342.46      336.65     37.99 o 
   4   6  14      378.03      416.28     42.43 o 
   5   6  14      460.90      465.90     33.95 o 
   6   6  14       17.40       61.90     30.59 o 
  -1   7  14       89.65      130.62     28.89 o 
   0   7  14       94.23      153.08     53.56 o 
   1   7  14      264.53      354.12     40.17 o 
  -9   1  15       26.89       29.28     22.39 o 
  -8   1  15      289.14      345.96     44.89 o 
  -7   1  15     1164.64     1109.46     58.60 o 
  -6   1  15     1490.86     1354.13     61.81 o 
  -5   1  15      651.04      724.85     47.45 o 
  -4   1  15       10.22       19.64     47.85 o 
  -3   1  15      196.05      234.11     41.18 o 
  -2   1  15     1309.70     1257.28     58.31 o 
  -1   1  15     2274.55     2207.87     88.30 o 
   0   1  15     1096.69     1043.76     53.44 o 
   1   1  15      369.39      327.61     34.96 o 
   2   1  15        8.99       18.87     18.58 o 
   3   1  15      447.20      400.69     37.36 o 
   4   1  15      374.83      419.43     38.57 o 
   5   1  15      868.99      856.34     51.67 o 
   6   1  15      402.30      387.43     38.79 o 
   7   1  15       34.87       30.73     52.12 o 
   8   1  15        3.13       16.28     23.46 o 
   9   1  15        4.53       47.25     31.48 o 
  -9   2  15      152.12      216.66     32.35 o 
  -8   2  15      161.43      175.04     35.86 o 
  -7   2  15       53.36       55.20     22.80 o 
  -6   2  15      421.47      413.49     39.05 o 
  -5   2  15        1.62      -15.06     18.05 o 
  -4   2  15       45.73       45.70     22.50 o 
  -3   2  15        1.14       -4.83     17.44 o 
  -2   2  15      139.63      110.02     23.83 o 
  -1   2  15       96.49       65.42     27.24 o 
   0   2  15       26.77       83.18     23.05 o 
   1   2  15        5.99      -16.16     16.86 o 
   2   2  15       88.31       77.06     22.92 o 
   3   2  15       65.79       27.57     20.84 o 
   4   2  15       23.29       28.62     21.08 o 
   5   2  15       29.65       35.78     22.22 o 
   6   2  15        1.34        2.02     18.74 o 
   7   2  15       35.65       45.59     25.05 o 
   8   2  15      112.24      125.93     57.27 o 
   9   2  15        5.19        1.76     47.61 o 
  -7   3  15      459.54      442.83     58.15 o 
  -6   3  15      680.27      751.72     48.95 o 
  -5   3  15      281.28      298.10     33.97 o 
  -4   3  15       37.61       35.12     21.29 o 
  -3   3  15      753.84      684.41     57.31 o 
  -2   3  15     1246.96     1294.21     57.94 o 
  -1   3  15      485.41      551.00     33.78 o 
   0   3  15      532.98      560.59     34.36 o 
   1   3  15      499.54      453.65     32.05 o 
   2   3  15        1.02       -3.69     15.62 o 
   3   3  15      210.16      265.06     27.35 o 
   4   3  15     1111.26     1168.68     57.12 o 
   5   3  15      471.47      477.85     41.29 o 
   6   3  15      314.62      354.31     39.18 o 
   7   3  15      168.47      212.49     40.62 o 
   8   3  15       14.11      -14.46     24.67 o 
  -6   4  15        3.05       77.64     34.67 o 
  -5   4  15        6.74       31.79     31.63 o 
  -4   4  15       91.78       52.08     32.67 o 
  -3   4  15      355.68      386.15     41.34 o 
  -2   4  15      180.64      207.46     25.64 o 
  -1   4  15        4.30       22.60     16.77 o 
   0   4  15       28.86       54.98     18.34 o 
   1   4  15       36.53       27.23     17.15 o 
   2   4  15      366.70      416.87     31.70 o 
   3   4  15      215.72      239.94     27.18 o 
   4   4  15       28.46       34.45     22.43 o 
   5   4  15      191.43      201.91     30.73 o 
   6   4  15       18.12       27.98     22.33 o 
   7   4  15      431.51      433.77     84.39 o 
  -5   5  15       73.67      148.87     52.28 o 
  -4   5  15       19.13       10.47     25.68 o 
  -3   5  15      280.94      228.07     34.16 o 
  -2   5  15       93.24      175.37     31.68 o 
  -1   5  15      217.90      249.35     34.96 o 
   0   5  15      653.17      700.85     49.34 o 
   1   5  15      106.18      114.81     49.36 o 
   2   5  15       37.30       43.63     21.71 o 
   3   5  15       16.18       43.35     18.53 o 
   4   5  15      168.74      195.69     29.11 o 
   5   5  15      338.66      380.25     33.01 o 
  -7   0  16      617.98      616.56     65.34 o 
  -6   0  16      634.44      584.93     65.34 o 
  -5   0  16      114.54      207.36     44.73 o 
  -4   0  16      272.82      304.64     50.96 o 
  -3   0  16        1.04        8.47     26.76 o 
  -2   0  16       60.34       34.43     28.99 o 
  -1   0  16       71.65       77.24     32.99 o 
   0   0  16     1312.54     1278.72     85.39 o 
   1   0  16      852.96      793.48     71.49 o 
   2   0  16      220.05      208.79     44.25 o 
   3   0  16      369.31      348.65     51.92 o 
   4   0  16       10.01       -9.74     24.44 o 
   5   0  16      199.16      188.43     44.33 o 
   6   0  16      214.27      288.03     50.64 o 
  -7   1  16       13.05       11.80     21.18 o 
  -6   1  16       93.02       79.85     24.91 o 
  -5   1  16       18.81       35.75     20.75 o 
  -4   1  16      233.09      267.83     33.66 o 
  -3   1  16       26.74       10.82     33.27 o 
  -2   1  16       18.13       36.62     21.44 o 
  -1   1  16       26.97       70.68     22.98 o 
   0   1  16      104.36      119.12     25.70 o 
   1   1  16        9.98       14.36     20.14 o 
   2   1  16       33.36       60.81     21.99 o 
   3   1  16       61.38       62.55     22.69 o 
   4   1  16       15.86       23.62     20.80 o 
   5   1  16       41.36       82.24     24.36 o 
   6   1  16       69.62       95.39     25.68 o 
  -6   2  16      516.03      514.02     43.89 o 
  -5   2  16      472.17      450.61     41.19 o 
  -4   2  16       70.10       55.28     24.33 o 
  -3   2  16       33.18       32.77     20.77 o 
  -2   2  16      176.42      231.26     32.43 o 
  -1   2  16     1096.12      996.55     55.74 o 
   0   2  16     1199.79     1192.11     59.73 o 
   1   2  16     1096.14      986.98     67.53 o 
   2   2  16      346.96      330.81     52.52 o 
   3   2  16       64.16       99.69     25.98 o 
   4   2  16        2.76       19.31     22.21 o 
   5   2  16      293.73      304.52     36.73 o 
   6   2  16      552.86      480.20    116.42 o 
  -5   3  16        0.77       21.01     32.03 o 
  -4   3  16        1.49       18.88     22.73 o 
  -3   3  16       30.05       48.72     24.13 o 
  -2   3  16       20.97       31.72     22.60 o 
  -1   3  16       47.59       60.44     23.77 o 
   0   3  16      114.48      142.56     38.50 o 
   1   3  16       10.27       30.89     22.12 o 
   2   3  16       37.25       68.27     19.70 o 
   3   3  16       86.07      127.86     26.50 o 
   4   3  16      261.73      274.33     35.76 o 
   5   3  16       17.35       26.92     21.15 o 
  -2   4  16      173.58      296.18     54.32 o 
  -1   4  16      974.73      985.31     59.35 o 
   0   4  16     1176.77     1193.88     50.40 o 
   1   4  16      646.95      714.09     40.45 o 
   2   4  16      128.26      141.86     27.54 o 
   3   4  16       14.43       67.05     32.49 o 
  -2   1  17       77.81      109.11     36.18 o 
  -1   1  17      455.31      500.34     60.47 o 
   0   1  17      495.23      504.81     62.78 o 
   1   1  17      632.39      539.72     62.86 o 
   2   1  17     1320.12     1255.40     86.34 o 
                                                 
